# Supplementary material for: The voltage-gated sodium channel, para, limits Anopheles coluzzii vector competence in a microbiota dependent manner
Source: Sci Rep. 2023 Sep 4;13:14572. doi: 10.1038/s41598-023-40432-x (PMC10477260; doi:10.1038/s41598-023-40432-x)
Supplement: Supplementary file 7 — Supplementary Information 7. [file 41598_2023_40432_MOESM7_ESM.xls]

## Sheet: Sup data table 1 copie
Id	GFP_1	GFP_2	GFP_3	PARA_1	PARA_2	PARA_3	norm.GFP_1	norm.GFP_2	norm.GFP_3	norm.PARA_1	norm.PARA_2	norm.PARA_3	baseMean	dsGFP	dsPARA	FoldChange	log2FoldChange	pvalue	padj	dispGeneEst	dispFit	dispMAP	dispersion	betaConv	maxCooks
AGAP000002	2881	2582	2128	2278	2258	1817	2586	2398	2191	2386	2342	1950	2308.86	2392	2226	0.947	-0.078	0.443495	0.999308	0.0084	0.017	0.0127	0.0127	TRUE	0.1606
AGAP000005	4074	3535	3263	2952	3058	2841	3658	3283	3359	3092	3172	3049	3268.72	3433	3104	0.919	-0.122	0.163768	0.999308	0.0014	0.0167	0.0075	0.0075	TRUE	0.051
AGAP000007	2576	2329	2444	1923	2265	1966	2313	2163	2516	2014	2350	2110	2244.16	2331	2158	0.941	-0.087	0.371296	0.999308	0.0054	0.0171	0.0106	0.0106	TRUE	0.0721
AGAP000008	5953	4990	3983	4288	4383	3731	5344	4634	4100	4492	4547	4004	4520.1	4693	4348	0.944	-0.083	0.423965	0.999308	0.0109	0.0164	0.0135	0.0135	TRUE	0.2093
AGAP000009	3451	4088	4111	3474	3564	3303	3098	3796	4232	3639	3697	3545	3667.83	3709	3627	0.984	-0.024	0.82186	0.999308	0.0123	0.0166	0.0143	0.0143	TRUE	0.2454
AGAP000010	1036	1077	948	920	939	898	930	1000	976	964	974	964	967.92	969	967	0.999	-0.002	0.984448	0.999308	0	0.0188	0.0078	0.0078	TRUE	0.0146
AGAP000011	2934	3521	2632	2569	2301	2268	2634	3270	2709	2691	2387	2434	2687.49	2871	2504	0.901	-0.15	0.139239	0.999308	0.0089	0.0169	0.0125	0.0125	TRUE	0.2302
AGAP000012	487	541	456	486	501	529	437	502	469	509	520	568	500.92	469	532	1.099	0.136	0.185744	0.999308	0.0022	0.0215	0.0114	0.0114	TRUE	0.0631
AGAP000013	1201	1346	1067	994	1042	1087	1078	1250	1098	1041	1081	1167	1119.19	1142	1096	0.968	-0.047	0.636559	0.999308	0.0041	0.0184	0.0105	0.0105	TRUE	0.0906
AGAP000014	0	0	0	0	0	0	0	0	0	0	0	0	0	0	0	NA	NA	NA	NA	NA	NA	NA	NA	NA	NA
AGAP000015	180	150	201	160	142	116	162	139	207	168	147	124	157.87	169	146	0.927	-0.11	0.358309	0.999308	0.025	0.034	0.03	0.03	TRUE	0.5523
AGAP000016	452	504	609	497	590	423	406	468	627	521	612	454	514.55	500	529	1.034	0.048	0.68541	0.999308	0.0341	0.0214	0.0272	0.0272	TRUE	0.5062
AGAP000017	1511	1768	1475	1276	1297	1341	1357	1642	1518	1337	1345	1439	1439.64	1506	1374	0.931	-0.104	0.290172	0.999308	0.0048	0.0178	0.0105	0.0105	TRUE	0.0948
AGAP000018	462	440	364	396	356	267	415	409	375	415	369	287	378.12	400	357	0.93	-0.105	0.356649	0.999308	0.0155	0.0234	0.0197	0.0197	TRUE	0.3954
AGAP000019	457	448	528	431	397	451	410	416	544	451	412	484	452.85	457	449	0.989	-0.015	0.891702	0.999308	0.014	0.0221	0.0182	0.0182	TRUE	0.3299
AGAP000020	702	774	700	625	662	723	630	719	721	655	687	776	697.81	690	706	1.017	0.025	0.809605	0.999308	0.0053	0.0199	0.0122	0.0122	TRUE	0.0947
AGAP000021	564	539	543	506	561	524	506	501	559	530	582	562	540.02	522	558	1.053	0.075	0.457173	0.999308	0.0011	0.0211	0.0105	0.0105	TRUE	0.0347
AGAP000022	3822	4218	3612	3776	3371	3190	3431	3917	3718	3956	3497	3423	3657	3689	3625	0.986	-0.02	0.833716	0.999308	0.005	0.0166	0.01	0.01	TRUE	0.0741
AGAP000023	4703	4657	4713	4184	4114	4323	4222	4324	4852	4383	4267	4639	4447.99	4466	4430	0.993	-0.01	0.917255	0.999308	0.0035	0.0164	0.0088	0.0088	TRUE	0.0706
AGAP000025	1423	1318	1033	1026	869	864	1278	1224	1063	1075	901	927	1078.03	1188	968	0.858	-0.222	0.0327915	0.999308	0.0077	0.0185	0.013	0.013	TRUE	0.0972
AGAP000028	4904	3108	2474	3486	2903	2322	4403	2886	2547	3652	3011	2492	3165.07	3279	3052	0.962	-0.056	0.641423	0.999308	0.0537	0.0167	0.0353	0.0353	TRUE	0.9112
AGAP000029	2468	2681	2061	2105	1839	1790	2216	2490	2122	2205	1908	1921	2143.42	2276	2011	0.908	-0.139	0.160442	0.999308	0.0063	0.0171	0.0112	0.0112	TRUE	0.1099
AGAP000032	1879	1979	2044	1628	2082	1772	1687	1838	2104	1705	2160	1902	1899.24	1876	1922	1.018	0.026	0.809626	0.999308	0.0127	0.0173	0.0149	0.0149	TRUE	0.1499
AGAP000033	1028	867	821	988	799	770	923	805	845	1035	829	826	877.21	858	897	1.033	0.047	0.661218	0.999308	0.0098	0.0191	0.0143	0.0143	TRUE	0.2367
AGAP000035	2080	2186	1858	1730	2001	1640	1867	2030	1913	1812	2076	1760	1909.63	1937	1883	0.978	-0.032	0.735366	0.999308	0.0043	0.0173	0.0099	0.0099	TRUE	0.0914
AGAP000037	158	245	237	178	149	167	142	228	244	186	155	179	188.93	205	173	0.921	-0.119	0.320916	0.999308	0.0407	0.031	0.0353	0.0353	TRUE	0.6564
AGAP000038	211	202	229	200	207	193	189	188	236	210	215	207	207.35	204	211	1.02	0.029	0.798408	0.999308	0.0041	0.0297	0.0176	0.0176	TRUE	0.1796
AGAP000039	51	61	110	84	72	70	46	57	113	88	75	75	75.58	72	79	1.033	0.046	0.676984	0.999308	0.1061	0.0539	0.0753	0.0753	TRUE	1.882
AGAP000040	3140	3494	2707	2637	3000	2339	2819	3245	2787	2762	3112	2510	2872.42	2950	2795	0.96	-0.059	0.56067	0.999308	0.0081	0.0168	0.0126	0.0126	TRUE	0.1076
AGAP000041	136	123	139	164	138	127	122	114	143	172	143	136	138.44	126	150	1.105	0.144	0.222207	0.999308	0.0071	0.0366	0.0235	0.0235	TRUE	0.2713
AGAP000042	1200	1287	935	1008	874	740	1077	1195	962	1056	907	794	998.6	1078	919	0.894	-0.161	0.141201	0.999308	0.0145	0.0187	0.0167	0.0167	TRUE	0.2235
AGAP000043	694	764	643	586	520	500	623	709	662	614	539	537	614.04	665	563	0.882	-0.181	0.0762336	0.999308	0.0034	0.0205	0.0114	0.0114	TRUE	0.0708
AGAP000044	10698	7985	6610	8105	7841	7162	9604	7415	6804	8490	8134	7686	8022.23	7941	8103	1.014	0.021	0.849662	0.999308	0.0145	0.0161	0.0168	0.0168	TRUE	0.3963
AGAP000045	311	309	304	254	220	251	279	287	313	266	228	269	273.79	293	254	0.907	-0.14	0.203156	0.999308	0.0017	0.0263	0.0146	0.0146	TRUE	0.1299
AGAP000046	5782	11181	5708	5485	8400	8498	5191	10383	5876	5746	8713	9120	7504.71	7150	7860	1.044	0.062	0.603668	0.999308	0.0831	0.0162	0.0497	0.0497	TRUE	1.6061
AGAP000047	187	191	160	183	212	145	168	177	165	192	220	156	179.53	170	189	1.066	0.092	0.430354	0.999308	0.0099	0.0318	0.0219	0.0219	TRUE	0.2632
AGAP000048	1167	1109	891	998	801	811	1048	1030	917	1045	831	870	956.9	998	915	0.938	-0.092	0.38107	0.999308	0.0087	0.0188	0.0136	0.0136	TRUE	0.1514
AGAP000049	4317	3783	3445	3518	3383	3397	3876	3513	3546	3685	3509	3645	3629.14	3645	3613	0.993	-0.011	0.902781	0.999308	0.0016	0.0166	0.0075	0.0075	TRUE	0.0383
AGAP000051	52	40	40	58	36	35	47	37	41	61	37	38	43.44	42	45	1.028	0.039	0.727337	0.999308	0.0257	0.0821	0.0591	0.0591	TRUE	0.8518
AGAP000053	733	786	584	729	726	728	658	730	601	764	753	781	714.52	663	766	1.117	0.16	0.113525	0.999308	0.0034	0.0198	0.011	0.011	TRUE	0.1048
AGAP000054	2254	2765	2320	2156	2226	2071	2024	2568	2388	2259	2309	2222	2294.91	2327	2263	0.979	-0.031	0.759259	0.999308	0.0071	0.017	0.0116	0.0116	TRUE	0.1514
AGAP000055	307	341	287	281	327	264	276	317	295	294	339	283	300.76	296	305	1.023	0.033	0.766167	0.999308	0.0037	0.0254	0.0147	0.0147	TRUE	0.1153
AGAP000056	48	60	58	58	62	48	43	56	60	61	64	52	55.85	53	59	1.046	0.065	0.577969	0.999308	0	0.0674	0.041	0.041	TRUE	0.3007
AGAP000057	571	666	589	543	602	425	513	618	606	569	624	456	564.46	579	550	0.966	-0.05	0.656982	0.999308	0.0159	0.0209	0.0185	0.0185	TRUE	0.2812
AGAP000058	768	846	763	725	731	610	689	786	785	759	758	655	738.81	753	724	0.971	-0.043	0.674382	0.999308	0.005	0.0197	0.0119	0.0119	TRUE	0.0908
AGAP000061	292	276	325	284	280	260	262	256	335	298	290	279	286.66	284	289	1.012	0.017	0.882598	0.999308	0.0084	0.0258	0.0174	0.0174	TRUE	0.2552
AGAP000062	2560	2689	2631	2153	2574	2237	2298	2497	2708	2255	2670	2401	2471.62	2501	2442	0.982	-0.027	0.786664	0.999308	0.0066	0.0169	0.0112	0.0112	TRUE	0.076
AGAP000063	197	179	181	178	189	177	177	166	186	186	196	190	183.64	176	191	1.054	0.076	0.502655	0.999308	0	0.0315	0.0152	0.0152	TRUE	0.0411
AGAP000064	3116	3141	2511	2426	2401	1936	2797	2917	2585	2541	2491	2078	2568.09	2766	2370	0.887	-0.173	0.0846	0.999308	0.007	0.0169	0.0117	0.0117	TRUE	0.1783
AGAP000065	982	962	911	797	780	685	882	893	938	835	809	735	848.64	904	793	0.901	-0.15	0.117941	0.999308	0.0013	0.0192	0.0093	0.0093	TRUE	0.0662
AGAP000066	690	599	619	642	565	524	619	556	637	673	586	562	605.64	604	607	1.003	0.005	0.961742	0.999308	0.0053	0.0205	0.0126	0.0126	TRUE	0.1061
AGAP000067	148	171	199	165	155	189	133	159	205	173	161	203	172.16	166	179	1.044	0.061	0.605871	0.999308	0.0251	0.0325	0.0292	0.0292	TRUE	0.371
AGAP000068	167	163	195	139	127	143	150	151	201	146	132	153	155.47	167	144	0.917	-0.126	0.287358	0.999308	0.0116	0.0343	0.0239	0.0239	TRUE	0.4493
AGAP000069	4	3	6	6	3	2	4	3	6	6	3	2	4.02	4	4	0.996	-0.006	0.910196	0.999308	0	0.7331	0.4363	0.4363	TRUE	0.4075
AGAP000070	943	1031	726	775	727	726	847	957	747	812	754	779	816.07	850	782	0.939	-0.091	0.383406	0.999308	0.0072	0.0193	0.0129	0.0129	TRUE	0.173
AGAP000071	6	4	3	6	3	2	5	4	3	6	3	2	3.96	4	4	0.997	-0.005	0.931834	0.999308	0	0.7441	0.4261	0.4261	TRUE	0.4253
AGAP000072	2	1	0	2	4	2	2	1	0	2	4	2	1.85	1	3	1.028	0.04	0.301529	0.999308	0	1.571	0.923	0.923	TRUE	0.9555
AGAP000073	64	74	68	54	58	45	57	69	70	57	60	48	60.2	65	55	0.928	-0.109	0.360432	0.999308	0	0.0636	0.0358	0.0358	TRUE	0.1736
AGAP000074	5	5	2	6	7	3	4	5	2	6	7	3	4.66	4	5	1.027	0.038	0.524861	0.999308	0	0.6341	0.3672	0.3672	TRUE	0.4254
AGAP000075	338	401	374	309	417	356	303	372	385	324	433	382	366.52	353	380	1.047	0.066	0.562538	0.999308	0.0158	0.0236	0.0199	0.0199	TRUE	0.2097
AGAP000076	3433	5143	3231	3464	3888	4393	3082	4776	3326	3629	4033	4714	3926.66	3728	4125	1.064	0.089	0.442255	0.999308	0.0324	0.0165	0.0258	0.0258	TRUE	0.6106
AGAP000078	441	392	399	374	351	321	396	364	411	392	364	344	378.5	390	367	0.956	-0.065	0.535886	0.999308	0	0.0234	0.0122	0.0122	TRUE	0.0409
AGAP000079	369	362	325	353	381	343	331	336	335	370	395	368	355.85	334	378	1.097	0.134	0.1944	0.999308	0	0.0239	0.0107	0.0107	TRUE	0.0341
AGAP000080	901	807	781	695	670	611	809	749	804	728	695	656	740.16	787	693	0.904	-0.146	0.130206	0.999308	0.0008	0.0197	0.0093	0.0093	TRUE	0.0396
AGAP000081	604	611	560	509	504	454	542	567	576	533	523	487	538.22	562	514	0.933	-0.099	0.31401	0.999308	0	0.0211	0.0097	0.0097	TRUE	0.0343
AGAP000082	2925	3015	2437	2546	2904	2380	2626	2800	2509	2667	3012	2554	2694.64	2645	2744	1.03	0.043	0.656668	0.999308	0.0044	0.0168	0.01	0.01	TRUE	0.0961
AGAP000083	416	322	293	315	280	266	373	299	302	330	290	285	313.33	325	302	0.952	-0.071	0.527632	0.999308	0.0086	0.025	0.0169	0.0169	TRUE	0.2371
AGAP000084	998	905	779	764	842	764	896	840	802	800	873	820	838.65	846	831	0.986	-0.021	0.830013	0.999308	0.0014	0.0192	0.0093	0.0093	TRUE	0.0339
AGAP000085	9	11	13	14	5	3	8	10	13	15	5	3	9.12	10	8	0.97	-0.043	0.539787	0.999308	0.1771	0.3315	0.2735	0.2735	TRUE	0.9629
AGAP000086	1332	1317	1320	1166	1458	1170	1196	1223	1359	1221	1512	1256	1294.51	1259	1330	1.042	0.059	0.566013	0.999308	0.008	0.018	0.0129	0.0129	TRUE	0.1937
AGAP000088	0	0	0	0	0	0	0	0	0	0	0	0	0	0	0	NA	NA	NA	NA	NA	NA	NA	NA	NA	NA
AGAP000090	858	985	898	794	725	645	770	915	924	832	752	692	814.22	870	759	0.904	-0.145	0.168524	0.999308	0.0082	0.0193	0.0135	0.0135	TRUE	0.098
AGAP000091	291	317	342	293	311	292	261	294	352	307	323	313	308.43	302	314	1.027	0.038	0.736172	0.999308	0.0085	0.0251	0.0171	0.0171	TRUE	0.2088
AGAP000092	2399	2164	2095	2141	2112	2262	2154	2009	2157	2243	2191	2427	2196.82	2107	2287	1.07	0.098	0.275262	0.999308	0.0016	0.0171	0.0081	0.0081	TRUE	0.0439
AGAP000093	906	889	758	805	812	641	813	826	780	843	842	688	798.78	806	791	0.986	-0.021	0.840082	0.999308	0.0056	0.0194	0.0121	0.0121	TRUE	0.159
AGAP000094	3243	3207	3500	3164	3323	3097	2911	2978	3603	3314	3447	3324	3262.9	3164	3362	1.049	0.068	0.488648	0.999308	0.0065	0.0167	0.0112	0.0112	TRUE	0.1596
AGAP000095	4005	3650	3277	3434	3396	3006	3596	3389	3373	3597	3523	3226	3450.7	3453	3449	0.999	-0.001	0.986813	0.999308	0.002	0.0166	0.0078	0.0078	TRUE	0.0389
AGAP000096	1392	1083	1184	1198	1224	1216	1250	1006	1219	1255	1270	1305	1217.29	1158	1277	1.078	0.108	0.286056	0.999308	0.0063	0.0181	0.0117	0.0117	TRUE	0.1844
AGAP000097	2394	1406	1705	1866	1187	1395	2149	1306	1755	1955	1231	1497	1648.84	1737	1561	0.944	-0.083	0.486053	0.999308	0.0565	0.0175	0.0346	0.0346	TRUE	0.2315
AGAP000098	391	392	291	328	253	292	351	364	300	344	262	313	322.33	338	306	0.937	-0.094	0.405086	0.999308	0.011	0.0247	0.0182	0.0182	TRUE	0.2177
AGAP000099	2188	2483	1898	2300	2033	1864	1964	2306	1954	2409	2109	2000	2123.74	2075	2173	1.036	0.051	0.619715	0.999308	0.0087	0.0171	0.0126	0.0126	TRUE	0.1225
AGAP000100	238	542	262	290	437	362	214	503	270	304	453	388	355.37	329	382	1.06	0.084	0.469187	0.999308	0.1161	0.0239	0.0609	0.0609	TRUE	1.1781
AGAP000102	3239	3023	2519	2782	2870	2606	2908	2807	2593	2914	2977	2797	2832.68	2769	2896	1.038	0.054	0.546773	0.999308	0.0017	0.0168	0.0079	0.0079	TRUE	0.0417
AGAP000104	526	690	751	480	584	534	472	641	773	503	606	573	594.62	629	561	0.934	-0.098	0.404088	0.999308	0.033	0.0206	0.0263	0.0263	TRUE	0.2462
AGAP000105	461	479	427	453	483	426	414	445	440	475	501	457	455.16	433	478	1.079	0.109	0.278907	0.999308	0	0.0221	0.0103	0.0103	TRUE	0.0333
AGAP000106	1245	1288	1185	1247	1292	1229	1118	1196	1220	1306	1340	1319	1249.83	1178	1322	1.1	0.138	0.125498	0.999308	0	0.0181	0.0077	0.0077	TRUE	0.0338
AGAP000107	0	0	0	0	0	0	0	0	0	0	0	0	0	0	0	NA	NA	NA	NA	NA	NA	NA	NA	NA	NA
AGAP000108	92	83	105	121	106	79	83	77	108	127	110	85	98.21	89	107	1.09	0.124	0.296997	0.999308	0.0259	0.0451	0.037	0.037	TRUE	0.3647
AGAP000109	12873	11124	11354	11480	10461	11370	11557	10330	11688	12026	10851	12202	11442.2	11192	11693	1.037	0.052	0.574987	0.999308	0.0039	0.016	0.0091	0.0091	TRUE	0.0609
AGAP000110	1269	1119	920	1124	1168	1072	1139	1039	947	1177	1212	1150	1110.81	1042	1180	1.103	0.141	0.14959	0.999308	0.0037	0.0184	0.0102	0.0102	TRUE	0.0963
AGAP000111	2	2	0	1	7	2	2	2	0	1	7	2	2.35	1	3	1.028	0.04	0.312858	0.999308	0	1.241	0.951	0.951	TRUE	3.3755
AGAP000112	1470	1294	1231	1229	1112	992	1320	1202	1267	1287	1153	1065	1215.67	1263	1168	0.941	-0.087	0.377921	0.999308	0.0045	0.0182	0.0108	0.0108	TRUE	0.0857
AGAP000113	0	0	0	0	0	0	0	0	0	0	0	0	0	0	0	NA	NA	NA	NA	NA	NA	NA	NA	NA	NA
AGAP000114	332	361	206	243	184	150	298	335	212	255	191	161	241.96	282	202	0.847	-0.239	0.0451196	0.999308	0.0493	0.0277	0.0371	0.0371	TRUE	0.6484
AGAP000115	0	0	0	0	0	0	0	0	0	0	0	0	0	0	0	NA	NA	NA	NA	NA	NA	NA	NA	NA	NA
AGAP000116	791	802	669	681	615	565	710	745	689	713	638	606	683.53	715	652	0.932	-0.101	0.313784	0.999308	0.0026	0.02	0.0107	0.0107	TRUE	0.0603
AGAP000117	962	820	630	667	829	707	864	761	649	699	860	759	765.17	758	773	1.013	0.019	0.865818	0.999308	0.0144	0.0195	0.0169	0.0169	TRUE	0.1941
AGAP000118	1673	1541	1360	1305	1502	1566	1502	1431	1400	1367	1558	1681	1489.76	1444	1535	1.049	0.069	0.487398	0.999308	0.0049	0.0177	0.0109	0.0109	TRUE	0.0989
AGAP000119	1143	1143	961	1023	1033	1011	1026	1061	989	1072	1072	1085	1050.82	1025	1076	1.04	0.057	0.526091	0.999308	0	0.0185	0.0076	0.0076	TRUE	0.014
AGAP000120	1659	1352	1172	1353	1383	1279	1489	1255	1206	1417	1435	1373	1362.64	1317	1408	1.053	0.074	0.457726	0.999308	0.0057	0.0179	0.0113	0.0113	TRUE	0.1381
AGAP000121	11	7	13	4	7	7	10	7	13	4	7	8	8.12	10	6	0.955	-0.067	0.36121	0.999308	0	0.3706	0.2238	0.2238	TRUE	0.3808
AGAP000123	159	166	190	160	244	117	143	154	196	168	253	126	173.12	164	182	1.047	0.066	0.579688	0.999308	0.0694	0.0324	0.048	0.048	TRUE	0.5797
AGAP000124	494	514	412	390	378	349	443	477	424	409	392	375	420.01	448	392	0.903	-0.147	0.154765	0.999308	0	0.0226	0.0111	0.0111	TRUE	0.0601
AGAP000126	1629	1704	1275	1363	1533	1206	1462	1582	1312	1428	1590	1294	1444.92	1452	1437	0.992	-0.011	0.912724	0.999308	0.0089	0.0178	0.0131	0.0131	TRUE	0.1012
AGAP000127	717	683	606	648	622	607	644	634	624	679	645	651	646.2	634	658	1.031	0.044	0.642671	0.999308	0	0.0202	0.0085	0.0085	TRUE	0.0109
AGAP000128	635	922	661	672	593	595	570	856	680	704	615	639	677.38	702	653	0.954	-0.068	0.54929	0.999308	0.022	0.02	0.021	0.021	TRUE	0.3846
AGAP000129	4932	5451	5698	5202	4934	4696	4428	5062	5866	5449	5118	5040	5160.35	5119	5202	1.012	0.018	0.862549	0.999308	0.0105	0.0163	0.0132	0.0132	TRUE	0.1924
AGAP000130	0	0	0	0	0	0	0	0	0	0	0	0	0	0	0	NA	NA	NA	NA	NA	NA	NA	NA	NA	NA
AGAP000131	692	804	772	704	715	586	621	747	795	737	742	629	711.76	721	703	0.982	-0.026	0.812368	0.999308	0.0109	0.0198	0.0153	0.0153	TRUE	0.1665
AGAP000132	990	760	772	815	919	832	889	706	795	854	953	893	848.19	797	900	1.096	0.132	0.204888	0.999308	0.007	0.0192	0.0127	0.0127	TRUE	0.1491
AGAP000133	86	49	38	42	58	52	77	46	39	44	60	56	53.63	54	53	0.995	-0.007	0.951267	0.999308	0.0623	0.0695	0.0665	0.0665	TRUE	1.2759
AGAP000136	136	141	126	143	149	133	122	131	130	150	155	143	138.3	128	149	1.102	0.14	0.22733	0.999308	0	0.0366	0.0177	0.0177	TRUE	0.0415
AGAP000137	90	94	129	78	102	94	81	87	133	82	106	101	98.21	100	96	0.982	-0.025	0.830007	0.999308	0.0368	0.0451	0.0415	0.0415	TRUE	0.8442
AGAP000138	106	155	171	101	118	105	95	144	176	106	122	113	126	138	114	0.914	-0.129	0.278651	0.999308	0.0429	0.0386	0.0405	0.0405	TRUE	0.3214
AGAP000139	418	354	311	351	414	310	375	329	320	368	429	333	358.99	341	377	1.069	0.096	0.389944	0.999308	0.0093	0.0238	0.0167	0.0167	TRUE	0.2198
AGAP000140	38	31	25	31	40	31	34	29	26	32	41	33	32.65	30	35	1.061	0.086	0.440681	0.999308	0	0.104	0.0591	0.0591	TRUE	0.2973
AGAP000141	1713	2162	1567	1442	1375	1202	1538	2008	1613	1511	1426	1290	1564.23	1720	1409	0.866	-0.208	0.0524909	0.999308	0.0129	0.0176	0.0152	0.0152	TRUE	0.3691
AGAP000142	1018	1324	1042	966	890	880	914	1229	1073	1012	923	944	1015.92	1072	960	0.923	-0.115	0.28191	0.999308	0.0105	0.0186	0.0148	0.0148	TRUE	0.2096
AGAP000143	3977	4764	3344	3407	3433	3005	3570	4424	3442	3569	3561	3225	3631.92	3812	3452	0.928	-0.108	0.299018	0.999308	0.011	0.0166	0.0135	0.0135	TRUE	0.2849
AGAP000144	460	512	412	398	245	251	413	475	424	417	254	269	375.49	437	313	0.83	-0.269	0.0231441	0.999308	0.0371	0.0235	0.0295	0.0295	TRUE	0.5428
AGAP000145	4082	3499	3029	3031	2864	2946	3665	3249	3118	3175	2971	3162	3223.23	3344	3103	0.941	-0.088	0.348508	0.999308	0.0039	0.0167	0.0093	0.0093	TRUE	0.1002
AGAP000146	430	420	327	304	293	287	386	390	337	318	304	308	340.51	371	310	0.878	-0.188	0.0766857	0.999308	0	0.0242	0.0125	0.0125	TRUE	0.0513
AGAP000147	778	845	636	637	605	484	698	785	655	667	628	519	658.68	713	605	0.89	-0.168	0.122785	0.999308	0.0108	0.0202	0.0154	0.0154	TRUE	0.235
AGAP000149	2364	2062	1847	1977	1783	1613	2122	1915	1901	2071	1850	1731	1931.66	1979	1884	0.962	-0.056	0.566634	0.999308	0.0051	0.0173	0.0107	0.0107	TRUE	0.0808
AGAP000150	7263	8153	8203	7547	8469	9792	6520	7571	8444	7906	8785	10508	8289.12	7512	9066	1.141	0.19	0.0816096	0.999308	0.0187	0.0161	0.0174	0.0174	TRUE	0.3429
AGAP000151	1884	1526	1785	1922	1699	2134	1691	1417	1837	2013	1762	2290	1835.3	1648	2022	1.154	0.207	0.0587979	0.999308	0.0161	0.0174	0.017	0.017	TRUE	0.2581
AGAP000152	1135	717	1224	855	1213	1745	1019	666	1260	896	1258	1873	1161.89	982	1342	1.14	0.189	0.109467	0.999308	0.1127	0.0183	0.0563	0.0563	TRUE	0.514
AGAP000153	94	115	133	96	115	108	84	107	137	101	119	116	110.64	109	112	1.012	0.018	0.881354	0.999308	0.0244	0.0418	0.0343	0.0343	TRUE	0.263
AGAP000154	3521	3404	3603	2749	4738	3584	3161	3161	3709	2880	4915	3846	3611.93	3344	3880	1.094	0.129	0.268769	0.999308	0.0385	0.0166	0.0269	0.0269	TRUE	0.2375
AGAP000155	265	188	163	204	200	193	238	175	168	214	207	207	201.43	194	209	1.048	0.067	0.56576	0.999308	0.0145	0.0301	0.0229	0.0229	TRUE	0.3756
AGAP000156	152	162	176	134	126	130	136	150	181	140	131	140	146.44	156	137	0.926	-0.11	0.348561	0.999308	0.0056	0.0355	0.0218	0.0218	TRUE	0.289
AGAP000158	523	493	397	404	385	356	470	458	409	423	399	382	423.44	446	401	0.926	-0.112	0.285101	0.999308	0.0017	0.0226	0.0118	0.0118	TRUE	0.0433
AGAP000159	4325	3523	2281	2994	2518	2142	3883	3271	2348	3136	2612	2299	2924.9	3167	2682	0.907	-0.141	0.232389	0.999308	0.0417	0.0168	0.0287	0.0287	TRUE	0.3023
AGAP000160	0	0	0	0	0	0	0	0	0	0	0	0	0	0	0	NA	NA	NA	NA	NA	NA	NA	NA	NA	NA
AGAP000161	1007	1119	975	871	923	812	904	1039	1004	912	957	871	948.01	982	913	0.945	-0.082	0.398486	0.999308	0.0028	0.0188	0.0099	0.0099	TRUE	0.0488
AGAP000162	2898	2271	1909	1901	2154	1700	2602	2109	1965	1991	2234	1824	2120.97	2225	2016	0.932	-0.101	0.351941	0.999308	0.0158	0.0171	0.0163	0.0163	TRUE	0.3208
AGAP000163	679	684	654	598	685	457	610	635	673	626	711	490	624.23	639	609	0.968	-0.046	0.678891	0.999308	0.0166	0.0204	0.0186	0.0186	TRUE	0.3632
AGAP000164	33	29	31	21	26	27	30	27	32	22	27	29	27.74	30	26	0.964	-0.053	0.627253	0.999308	0	0.1197	0.0645	0.0645	TRUE	0.1764
AGAP000165	4514	4687	5084	4462	3789	3928	4053	4352	5233	4674	3930	4215	4409.71	4546	4273	0.955	-0.066	0.530052	0.999308	0.0116	0.0164	0.0143	0.0143	TRUE	0.2398
AGAP000166	37	27	28	40	27	45	33	25	29	42	28	48	34.22	29	39	1.094	0.13	0.234324	0.999308	0	0.1	0.068	0.068	TRUE	0.6579
AGAP000167	21811	22632	16840	19068	18415	20264	19581	21016	17335	19975	19102	21746	19792.6	19311	20274	1.039	0.056	0.566164	0.999308	0.006	0.0159	0.0107	0.0107	TRUE	0.1068
AGAP000168	149	127	110	148	115	94	134	118	113	155	119	101	123.36	122	125	1.014	0.02	0.864437	0.999308	0.019	0.0391	0.0304	0.0304	TRUE	0.4754
AGAP000169	299	219	218	227	215	172	268	203	224	238	223	185	223.6	232	215	0.955	-0.067	0.566828	0.999308	0.0142	0.0287	0.0219	0.0219	TRUE	0.2605
AGAP000170	11693	12583	11598	12084	12612	11825	10498	11685	11939	12659	13083	12690	12092.1	11374	12811	1.105	0.144	0.0993858	0.999308	0.0023	0.016	0.0077	0.0077	TRUE	0.0689
AGAP000171	2153	2497	2144	1933	2296	1935	1933	2319	2207	2025	2382	2077	2156.96	2153	2161	1.003	0.004	0.966041	0.999308	0.0078	0.0171	0.012	0.012	TRUE	0.0979
AGAP000172	431	369	344	288	370	328	387	343	354	302	384	352	353.53	361	346	0.97	-0.044	0.690405	0.999308	0.0063	0.0239	0.0153	0.0153	TRUE	0.1557
AGAP000173	1861	1877	1823	1633	1793	1720	1671	1743	1877	1711	1860	1846	1784.45	1764	1806	1.02	0.028	0.761372	0.999308	0.0022	0.0174	0.0086	0.0086	TRUE	0.0353
AGAP000175	1125	1135	923	872	815	785	1010	1054	950	913	845	842	935.9	1005	867	0.888	-0.171	0.0723706	0.999308	0.0013	0.0189	0.009	0.009	TRUE	0.0376
AGAP000177	5	7	3	5	5	6	4	7	3	5	5	6	5.16	5	5	1.013	0.019	0.761369	0.999308	0	0.5745	0.3074	0.3074	TRUE	0.23
AGAP000178	1726	2087	1765	1640	1720	1525	1550	1938	1817	1718	1784	1637	1740.52	1768	1713	0.976	-0.035	0.726481	0.999308	0.007	0.0174	0.0117	0.0117	TRUE	0.1348
AGAP000179	4189	6456	3492	4534	2385	3293	3761	5995	3595	4750	2474	3534	4017.99	4450	3586	0.905	-0.145	0.2246	0.999308	0.0903	0.0165	0.0471	0.0471	TRUE	0.477
AGAP000180	5097	12956	4272	6178	4056	5198	4576	12031	4398	6472	4207	5578	6210.3	7002	5419	0.96	-0.059	0.500636	0.999308	0.2155	0.0162	0.0793	0.2155	TRUE	7.235
AGAP000181	451	1155	693	827	542	938	405	1073	713	866	562	1007	770.99	730	812	1.04	0.056	0.627174	0.999308	0.1509	0.0195	0.0698	0.0698	TRUE	0.2479
AGAP000182	1579	2544	1500	1614	1301	2315	1418	2362	1544	1691	1350	2484	1808.11	1775	1842	1.018	0.025	0.8327	0.999308	0.085	0.0174	0.0452	0.0452	TRUE	0.6766
AGAP000183	794	1315	764	957	730	1385	713	1221	786	1003	757	1486	994.41	907	1082	1.081	0.113	0.341299	0.999308	0.0945	0.0187	0.0506	0.0506	TRUE	0.5874
AGAP000184	18540	53981	21216	32629	19219	44760	16645	50127	21840	34181	19936	48034	31793.7	29537	34050	1.023	0.033	0.705956	0.999308	0.2126	0.0159	0.0984	0.2126	TRUE	0.344
AGAP000185	546	529	447	455	389	319	490	491	460	477	404	342	444.01	480	408	0.894	-0.162	0.145999	0.999308	0.0109	0.0223	0.017	0.017	TRUE	0.2916
AGAP000186	8	17	13	13	10	11	7	16	13	14	10	12	12.02	12	12	0.998	-0.003	0.974627	0.999308	0	0.2554	0.1589	0.1589	TRUE	0.5499
AGAP000187	1301	1321	1188	1203	1149	1132	1168	1227	1223	1260	1192	1215	1214.08	1206	1222	1.011	0.016	0.854997	0.999308	0	0.0182	0.0075	0.0075	TRUE	0.0098
AGAP000188	682	713	672	665	697	545	612	662	692	697	723	585	661.77	655	668	1.015	0.021	0.841337	0.999308	0.0065	0.0201	0.0131	0.0131	TRUE	0.1347
AGAP000189	2230	2308	1816	1672	1789	1650	2002	2143	1869	1752	1856	1771	1898.76	2005	1793	0.912	-0.132	0.150224	0.999308	0.0023	0.0173	0.0086	0.0086	TRUE	0.0589
AGAP000190	77	116	85	101	67	46	69	108	87	106	69	49	81.5	88	75	0.945	-0.082	0.472143	0.999308	0.0816	0.0511	0.0635	0.0635	TRUE	0.4187
AGAP000191	56	45	40	48	63	40	50	42	41	50	65	43	48.63	44	53	1.067	0.094	0.418712	0.999308	0	0.075	0.0484	0.0484	TRUE	0.5724
AGAP000192	68	96	47	43	34	44	61	89	48	45	35	47	54.35	66	42	0.858	-0.22	0.0526075	0.999308	0.0461	0.0688	0.0592	0.0592	TRUE	0.9909
AGAP000193	1	1	0	2	2	1	1	1	0	2	2	1	1.18	1	2	1.018	0.026	0.417388	0.999308	0	2.461	1.2791	1.2791	TRUE	0.3703
AGAP000194	21	19	19	29	22	26	19	18	20	30	23	28	22.86	19	27	1.099	0.136	0.193372	0.999308	0	0.1418	0.0759	0.0759	TRUE	0.3465
AGAP000195	855	1098	858	842	854	885	768	1020	883	882	886	950	898.01	890	906	1.013	0.018	0.862175	0.999308	0.0099	0.019	0.0143	0.0143	TRUE	0.187
AGAP000196	121	83	110	105	88	83	109	77	113	110	91	89	98.21	100	97	0.986	-0.02	0.86877	0.999308	0.018	0.0451	0.0335	0.0335	TRUE	0.3725
AGAP000198	786	754	785	681	727	714	706	700	808	713	754	766	741.27	738	744	1.007	0.01	0.916225	0.999308	0.0027	0.0197	0.0104	0.0104	TRUE	0.0792
AGAP000199	983	986	861	788	952	833	883	916	886	825	988	894	898.56	895	902	1.007	0.009	0.923404	0.999308	0.0031	0.019	0.0103	0.0103	TRUE	0.0832
AGAP000200	103	221	155	106	136	220	92	205	160	111	141	236	157.58	152	163	1.022	0.031	0.781489	0.999308	0.1433	0.0341	0.0776	0.0776	TRUE	0.5086
AGAP000201	696	588	575	508	662	620	625	546	592	532	687	665	607.83	588	628	1.048	0.068	0.529424	0.999308	0.0099	0.0205	0.0152	0.0152	TRUE	0.188
AGAP000202	437	448	418	344	366	313	392	416	430	360	380	336	385.76	413	359	0.901	-0.151	0.148376	0.999308	0	0.0232	0.0115	0.0115	TRUE	0.0564
AGAP000203	1872	1777	1674	1569	1437	1493	1681	1650	1723	1644	1491	1602	1631.73	1685	1579	0.947	-0.078	0.383953	0.999308	0.0008	0.0175	0.0077	0.0077	TRUE	0.0344
AGAP000204	184	206	153	140	169	126	165	191	157	147	175	135	161.86	171	152	0.933	-0.1	0.391987	0.999308	0.0077	0.0336	0.0219	0.0219	TRUE	0.1677
AGAP000205	361	576	408	372	320	246	324	535	420	390	332	264	377.43	426	329	0.871	-0.199	0.0958445	0.999308	0.0449	0.0234	0.0339	0.0339	TRUE	0.3134
AGAP000206	542	561	450	415	463	436	487	521	463	435	480	468	475.61	490	461	0.954	-0.068	0.50652	0.999308	0	0.0218	0.0109	0.0109	TRUE	0.0443
AGAP000209	342	314	325	325	347	295	307	292	335	340	360	317	325.03	311	339	1.064	0.09	0.403314	0.999308	0	0.0246	0.0131	0.0131	TRUE	0.0488
AGAP000210	635	259	481	1119	262	465	570	241	495	1172	272	499	541.46	435	648	1.044	0.062	0.407527	0.999308	0.3373	0.0211	0.131	0.3373	TRUE	1.3272
AGAP000211	3023	3666	3138	3735	2216	2435	2714	3404	3230	3913	2299	2613	3028.81	3116	2942	0.967	-0.048	0.684311	0.999308	0.0458	0.0167	0.0298	0.0298	TRUE	0.916
AGAP000213	0	0	0	0	0	0	0	0	0	0	0	0	0	0	0	NA	NA	NA	NA	NA	NA	NA	NA	NA	NA
AGAP000214	220	250	266	215	231	202	198	232	274	225	240	217	230.85	235	227	0.981	-0.027	0.812546	0.999308	0.0106	0.0283	0.0199	0.0199	TRUE	0.2447
AGAP000215	57	52	77	53	59	47	51	48	79	56	61	50	57.65	59	56	0.976	-0.035	0.764687	0.999308	0.0277	0.0658	0.0498	0.0498	TRUE	0.8128
AGAP000216	3	2	5	4	1	0	3	2	5	4	1	0	2.49	3	2	0.982	-0.026	0.523859	0.999308	0.2847	1.1739	0.8787	0.8787	TRUE	0.8848
AGAP000217	43	39	53	32	35	42	39	36	55	34	36	45	40.71	43	38	0.962	-0.056	0.619201	0.999308	0.0142	0.0865	0.0572	0.0572	TRUE	0.5549
AGAP000218	128	113	111	90	113	77	115	105	114	94	117	83	104.71	111	98	0.935	-0.096	0.420248	0.999308	0.0056	0.0433	0.0275	0.0275	TRUE	0.2467
AGAP000219	64	70	74	81	69	59	57	65	76	85	72	63	69.73	66	73	1.047	0.067	0.573715	0.999308	0	0.0571	0.036	0.036	TRUE	0.2514
AGAP000220	6170	7265	5817	7530	5329	7433	5539	6746	5988	7888	5528	7977	6611.03	6091	7131	1.11	0.151	0.181743	0.999308	0.0238	0.0162	0.0207	0.0207	TRUE	0.3897
AGAP000222	1642	1610	1444	1321	1398	1184	1474	1495	1486	1384	1450	1271	1426.7	1485	1368	0.935	-0.097	0.291725	0.999308	0.0014	0.0178	0.0084	0.0084	TRUE	0.0562
AGAP000223	367	385	278	329	303	286	329	358	286	345	314	307	323.17	324	322	0.994	-0.008	0.940768	0.999308	0.005	0.0247	0.015	0.015	TRUE	0.1164
AGAP000225	48	70	81	90	54	58	43	65	83	94	56	62	67.34	64	71	1.037	0.052	0.645081	0.999308	0.0766	0.0586	0.066	0.066	TRUE	0.3523
AGAP000226	0	0	3	1	1	0	0	0	3	1	1	0	0.86	1	1	0.997	-0.005	0.828901	0.999308	2.2683	3.3573	3.071	3.071	TRUE	1.9776
AGAP000228	263	302	315	248	250	250	236	280	324	260	259	268	271.37	280	262	0.959	-0.061	0.593773	0.999308	0.0095	0.0264	0.0182	0.0182	TRUE	0.2011
AGAP000230	10	11	16	12	17	13	9	10	16	13	18	14	13.3	12	15	1.036	0.051	0.56324	0.999308	0	0.2323	0.1401	0.1401	TRUE	0.3438
AGAP000232	133	115	130	108	122	81	119	107	134	113	127	87	114.44	120	109	0.952	-0.072	0.548391	0.999308	0.0142	0.041	0.0296	0.0296	TRUE	0.3648
AGAP000233	246	300	276	246	243	225	221	279	284	258	252	241	255.79	261	250	0.973	-0.039	0.728193	0.999308	0.0066	0.027	0.0172	0.0172	TRUE	0.1924
AGAP000234	3008	3183	2953	2863	2784	3000	2700	2956	3040	2999	2888	3219	2967.09	2899	3035	1.039	0.055	0.552761	0.999308	0.0029	0.0168	0.0087	0.0087	TRUE	0.0487
AGAP000235	6364	6164	4582	4849	6114	4911	5713	5724	4717	5080	6342	5270	5474.32	5385	5564	1.024	0.035	0.741549	0.999308	0.013	0.0163	0.0146	0.0146	TRUE	0.1956
AGAP000236	410	508	531	361	423	367	368	472	547	378	439	394	432.87	462	404	0.918	-0.123	0.285467	0.999308	0.0205	0.0224	0.0215	0.0215	TRUE	0.2739
AGAP000237	446	540	443	419	433	326	400	501	456	439	449	350	432.63	452	413	0.94	-0.089	0.427472	0.999308	0.0131	0.0224	0.0179	0.0179	TRUE	0.2396
AGAP000238	5079	5190	4653	4782	4551	4809	4560	4819	4790	5009	4721	5161	4843.33	4723	4964	1.043	0.061	0.475695	0.999308	0.0012	0.0164	0.0071	0.0071	TRUE	0.0192
AGAP000239	61	154	117	85	69	95	55	143	120	89	72	102	96.8	106	88	0.94	-0.089	0.425878	0.999308	0.12	0.0455	0.076	0.076	TRUE	0.7017
AGAP000240	444	480	390	386	476	344	399	446	401	404	494	369	418.85	415	422	1.012	0.017	0.879034	0.999308	0.0107	0.0227	0.0168	0.0168	TRUE	0.2618
AGAP000241	2630	2380	2189	2693	2235	2248	2361	2210	2253	2821	2318	2412	2396.08	2275	2517	1.083	0.115	0.237562	0.999308	0.0056	0.017	0.0106	0.0106	TRUE	0.1633
AGAP000242	719	575	480	551	492	467	645	534	494	577	510	501	543.71	558	529	0.964	-0.053	0.629589	0.999308	0.0109	0.0211	0.016	0.016	TRUE	0.2497
AGAP000243	470	526	434	429	430	365	422	488	447	449	446	392	440.72	452	429	0.962	-0.056	0.596405	0.999308	0.0034	0.0223	0.0126	0.0126	TRUE	0.0769
AGAP000244	10	6	6	6	8	6	9	6	6	6	8	6	6.96	7	7	1.001	0.002	0.980618	0.999308	0	0.4298	0.2299	0.2299	TRUE	0.1937
AGAP000245	315	345	330	273	278	233	283	320	340	286	288	250	294.54	314	275	0.912	-0.133	0.229758	0.999308	0.0041	0.0256	0.0151	0.0151	TRUE	0.1016
AGAP000246	184	181	208	179	180	171	165	168	214	188	187	184	184.19	182	186	1.013	0.018	0.875137	0.999308	0.0057	0.0314	0.0195	0.0195	TRUE	0.2317
AGAP000247	1028	940	700	795	878	822	923	873	721	833	911	882	857.01	839	875	1.032	0.045	0.668565	0.999308	0.008	0.0191	0.0133	0.0133	TRUE	0.1915
AGAP000248	0	0	0	0	0	0	0	0	0	0	0	0	0	0	0	NA	NA	NA	NA	NA	NA	NA	NA	NA	NA
AGAP000249	3078	2958	2811	3074	3359	2732	2763	2747	2894	3220	3484	2932	3006.69	2801	3212	1.118	0.16	0.0864204	0.999308	0.0036	0.0167	0.0092	0.0092	TRUE	0.0907
AGAP000250	353	384	318	301	348	329	317	357	327	315	361	353	338.37	334	343	1.02	0.029	0.784833	0.999308	0	0.0243	0.0129	0.0129	TRUE	0.0523
AGAP000251	594	487	464	492	466	404	533	452	478	515	483	434	482.58	488	477	0.985	-0.022	0.832789	0.999308	0.0053	0.0218	0.0133	0.0133	TRUE	0.0844
AGAP000252	3471	3663	3432	3410	3503	3203	3116	3401	3533	3572	3634	3437	3448.95	3350	3548	1.049	0.069	0.439301	0.999308	0.002	0.0166	0.008	0.008	TRUE	0.0515
AGAP000253	1068	1177	1206	1018	1045	1018	959	1093	1241	1066	1084	1092	1089.35	1098	1081	0.989	-0.016	0.874191	0.999308	0.0076	0.0184	0.0126	0.0126	TRUE	0.1614
AGAP000254	185	232	193	160	162	142	166	215	199	168	168	152	178.04	193	163	0.899	-0.154	0.184977	0.999308	0.0058	0.032	0.0197	0.0197	TRUE	0.19
AGAP000255	3201	2918	2703	2479	2621	2264	2874	2710	2782	2597	2719	2430	2685.19	2789	2582	0.938	-0.093	0.295031	0.999308	0.0015	0.0169	0.0077	0.0077	TRUE	0.0391
AGAP000256	27	9	9	12	10	8	24	8	9	13	10	9	12.23	14	11	0.965	-0.052	0.513827	0.999308	0.147	0.2513	0.2069	0.2069	TRUE	3.048
AGAP000258	896	750	574	601	574	580	804	696	591	630	595	622	656.52	697	616	0.915	-0.127	0.241098	0.999308	0.011	0.0202	0.0155	0.0155	TRUE	0.2178
AGAP000260	8320	8174	9472	7315	8289	8646	7469	7590	9751	7663	8598	9278	8391.65	8270	8513	1.021	0.03	0.779526	0.999308	0.0132	0.0161	0.016	0.016	TRUE	0.2835
AGAP000261	1945	1684	1343	1559	1468	1385	1746	1564	1382	1633	1523	1486	1555.77	1564	1547	0.992	-0.012	0.904889	0.999308	0.0074	0.0176	0.0121	0.0121	TRUE	0.1284
AGAP000262	6	18	6	7	7	10	5	17	6	7	7	11	8.93	9	8	0.989	-0.016	0.819501	0.999308	0.1417	0.3383	0.256	0.256	TRUE	1.9532
AGAP000264	4857	3791	2929	3762	3318	2753	4360	3520	3015	3941	3442	2954	3538.83	3632	3446	0.966	-0.05	0.663123	0.999308	0.0272	0.0166	0.0217	0.0217	TRUE	0.4042
AGAP000266	1	4	4	1	0	2	1	4	4	1	0	2	1.99	3	1	0.975	-0.036	0.354062	0.999308	0	1.4655	0.9809	0.9809	TRUE	0.6903
AGAP000267	354	349	371	332	338	350	318	324	382	348	351	376	349.63	341	358	1.035	0.05	0.642901	0.999308	0.0032	0.024	0.0136	0.0136	TRUE	0.107
AGAP000268	462	405	388	438	432	351	415	376	399	459	448	377	412.31	397	428	1.056	0.079	0.462439	0.999308	0.0043	0.0228	0.0135	0.0135	TRUE	0.107
AGAP000269	814	791	707	683	669	665	731	735	728	715	694	714	719.36	731	708	0.974	-0.038	0.681179	0.999308	0	0.0198	0.008	0.008	TRUE	0.0045
AGAP000270	2265	1851	1527	1950	1850	1564	2033	1719	1572	2043	1919	1678	1827.39	1775	1880	1.043	0.06	0.573504	0.999308	0.013	0.0174	0.0151	0.0151	TRUE	0.1732
AGAP000271	434	420	409	350	346	343	390	390	421	367	359	368	382.39	400	365	0.932	-0.102	0.32083	0.999308	0	0.0233	0.0105	0.0105	TRUE	0.035
AGAP000272	1258	1400	1091	1290	1305	1235	1129	1300	1123	1351	1354	1325	1263.81	1184	1343	1.106	0.146	0.126357	0.999308	0.0028	0.0181	0.0094	0.0094	TRUE	0.0651
AGAP000273	2001	2640	2263	2167	2512	2188	1796	2451	2330	2270	2606	2348	2300.22	2192	2408	1.069	0.096	0.374153	0.999308	0.0156	0.017	0.0163	0.0163	TRUE	0.3419
AGAP000274	2467	1884	1805	2266	2052	2129	2215	1749	1858	2374	2129	2285	2101.57	1941	2263	1.123	0.168	0.100339	0.999308	0.0087	0.0172	0.0126	0.0126	TRUE	0.1341
AGAP000275	1004	1119	1042	1037	776	982	901	1039	1073	1086	805	1054	993.03	1004	982	0.984	-0.023	0.837777	0.999308	0.0162	0.0187	0.0174	0.0174	TRUE	0.306
AGAP000277	49	100	90	83	47	70	44	93	93	87	49	75	73.39	77	70	0.974	-0.038	0.734754	0.999308	0.1095	0.055	0.0772	0.0772	TRUE	1.2151
AGAP000278	1929	1849	2069	1999	1855	2089	1732	1717	2130	2094	1924	2242	1973.12	1860	2087	1.09	0.125	0.229899	0.999308	0.0101	0.0172	0.0134	0.0134	TRUE	0.1529
AGAP000279	8	3	7	7	16	8	7	3	7	7	17	9	8.28	6	11	1.063	0.089	0.212818	0.999308	0.0954	0.3637	0.2574	0.2574	TRUE	2.1613
AGAP000280	500	527	630	540	546	526	449	489	649	566	566	564	547.22	529	565	1.046	0.065	0.566865	0.999308	0.0171	0.021	0.0191	0.0191	TRUE	0.4007
AGAP000281	2627	2664	2573	2327	2489	2278	2358	2474	2649	2438	2582	2445	2490.84	2494	2488	0.998	-0.003	0.97761	0.999308	0.0018	0.0169	0.008	0.008	TRUE	0.036
AGAP000283	212	239	222	255	200	183	190	222	229	267	207	196	218.63	214	223	1.029	0.041	0.725374	0.999308	0.0139	0.029	0.022	0.022	TRUE	0.3537
AGAP000284	248	336	296	253	250	236	223	312	305	265	259	253	269.5	280	259	0.954	-0.069	0.552684	0.999308	0.0141	0.0265	0.0206	0.0206	TRUE	0.3267
AGAP000285	1452	1516	1314	1255	1304	1193	1304	1408	1353	1315	1353	1280	1335.26	1355	1316	0.976	-0.035	0.698309	0.999308	0	0.0179	0.0076	0.0076	TRUE	0.0161
AGAP000286	343	278	308	334	309	246	308	258	317	350	321	264	302.92	294	312	1.037	0.053	0.642883	0.999308	0.0127	0.0253	0.0193	0.0193	TRUE	0.1778
AGAP000287	324	310	295	315	303	286	291	288	304	330	314	307	305.6	294	317	1.057	0.08	0.44783	0.999308	0	0.0252	0.0115	0.0115	TRUE	0.0226
AGAP000288	584	483	472	529	478	406	524	449	486	554	496	436	490.73	486	495	1.013	0.019	0.862559	0.999308	0.0081	0.0217	0.0148	0.0148	TRUE	0.1324
AGAP000289	545	433	472	427	495	483	489	402	486	447	513	518	476.06	459	493	1.052	0.074	0.496457	0.999308	0.0073	0.0218	0.0145	0.0145	TRUE	0.1588
AGAP000290	1336	1113	1099	1023	1051	1052	1199	1034	1131	1072	1090	1129	1109.18	1121	1097	0.982	-0.026	0.788551	0.999308	0.0024	0.0184	0.0093	0.0093	TRUE	0.0538
AGAP000291	0	0	0	0	0	0	0	0	0	0	0	0	0	0	0	NA	NA	NA	NA	NA	NA	NA	NA	NA	NA
AGAP000292	4276	4756	3676	4365	4086	4135	3839	4416	3784	4573	4238	4437	4214.64	4013	4416	1.081	0.112	0.230997	0.999308	0.0042	0.0165	0.0093	0.0093	TRUE	0.0765
AGAP000293	21	25	13	24	12	16	19	23	13	25	12	17	18.37	18	18	0.997	-0.004	0.963599	0.999308	0.0405	0.1726	0.1215	0.1215	TRUE	0.3721
AGAP000294	167	216	156	168	139	185	150	201	161	176	144	199	171.63	171	173	1.008	0.012	0.922046	0.999308	0.0189	0.0326	0.0264	0.0264	TRUE	0.2506
AGAP000295	578	846	560	588	644	613	519	786	576	616	668	658	637.13	627	647	1.02	0.029	0.798827	0.999308	0.0233	0.0203	0.0218	0.0218	TRUE	0.5476
AGAP000296	6190	6759	4739	6654	6537	4798	5557	6276	4878	6970	6781	5149	5935.37	5570	6300	1.088	0.122	0.272961	0.999308	0.0203	0.0163	0.0187	0.0187	TRUE	0.26
AGAP000297	1514	1640	1363	1223	1516	1472	1359	1523	1403	1281	1573	1580	1453.1	1428	1478	1.026	0.037	0.716997	0.999308	0.008	0.0178	0.0125	0.0125	TRUE	0.1545
AGAP000298	9	12	11	12	5	8	8	11	11	13	5	9	9.48	10	9	0.983	-0.025	0.744491	0.999308	0	0.3196	0.1955	0.1955	TRUE	0.2847
AGAP000299	306	308	278	233	212	193	275	286	286	244	220	207	253	282	224	0.85	-0.234	0.0331724	0.999308	0	0.0272	0.0138	0.0138	TRUE	0.0965
AGAP000300	4763	5277	4510	4292	4191	3393	4276	4900	4643	4496	4347	3641	4383.93	4606	4161	0.925	-0.113	0.260679	0.999308	0.008	0.0164	0.012	0.012	TRUE	0.1702
AGAP000301	0	0	0	0	0	0	0	0	0	0	0	0	0	0	0	NA	NA	NA	NA	NA	NA	NA	NA	NA	NA
AGAP000303	73	60	46	56	64	62	66	56	47	59	66	67	60.03	56	64	1.056	0.078	0.508013	0.999308	0	0.0638	0.0372	0.0372	TRUE	0.221
AGAP000304	5403	5374	4977	5120	6242	5554	4851	4990	5123	5364	6475	5960	5460.48	4988	5933	1.151	0.203	0.0310972	0.999308	0.0045	0.0163	0.0095	0.0095	TRUE	0.1118
AGAP000305	13775	10604	10314	11245	13276	10478	12367	9847	10617	11780	13771	11244	11604.4	10944	12265	1.088	0.122	0.24113	0.999308	0.0127	0.016	0.0141	0.0141	TRUE	0.1813
AGAP000306	1656	1095	1233	1211	1270	998	1487	1017	1269	1269	1317	1071	1238.29	1258	1219	0.98	-0.03	0.793692	0.999308	0.0231	0.0181	0.0205	0.0205	TRUE	0.2127
AGAP000307	1001	1035	948	897	899	697	899	961	976	940	933	748	909.3	945	874	0.943	-0.085	0.418097	0.999308	0.0078	0.0189	0.0131	0.0131	TRUE	0.2106
AGAP000308	4623	4214	3569	3715	3674	3247	4150	3913	3674	3892	3811	3485	3820.78	3912	3729	0.961	-0.057	0.535078	0.999308	0.0031	0.0165	0.0087	0.0087	TRUE	0.0451
AGAP000309	113	108	125	81	127	94	101	100	129	85	132	101	107.98	110	106	0.982	-0.027	0.823451	0.999308	0.0252	0.0425	0.0351	0.0351	TRUE	0.4089
AGAP000310	717	686	532	646	652	546	644	637	548	677	676	586	627.89	610	646	1.044	0.063	0.550001	0.999308	0.0057	0.0204	0.0127	0.0127	TRUE	0.1042
AGAP000311	203	230	194	187	186	160	182	214	200	196	193	172	192.68	199	187	0.962	-0.057	0.618862	0.999308	0	0.0307	0.0167	0.0167	TRUE	0.0673
AGAP000312	438	386	378	427	361	356	393	358	389	447	374	382	390.77	380	401	1.04	0.056	0.599581	0.999308	0.0035	0.0232	0.0132	0.0132	TRUE	0.1334
AGAP000313	7093	9943	7829	7537	5858	6091	6368	9233	8059	7895	6077	6537	7361.44	7887	6836	0.91	-0.136	0.22984	0.999308	0.026	0.0162	0.0211	0.0211	TRUE	0.287
AGAP000314	617	760	558	505	451	387	554	706	574	529	468	415	541.04	611	471	0.838	-0.256	0.022189	0.999308	0.0136	0.0211	0.0177	0.0177	TRUE	0.3702
AGAP000315	4401	3429	3512	4097	3466	3704	3951	3184	3615	4292	3595	3975	3768.77	3583	3954	1.078	0.108	0.290114	0.999308	0.0092	0.0165	0.0127	0.0127	TRUE	0.1386
AGAP000316	332	300	238	308	229	254	298	279	245	323	238	273	275.73	274	278	1.008	0.012	0.919168	0.999308	0.0129	0.0262	0.0199	0.0199	TRUE	0.2338
AGAP000317	129	96	124	99	129	95	116	89	128	104	134	102	112.01	111	113	1.011	0.016	0.895245	0.999308	0.0196	0.0415	0.032	0.032	TRUE	0.3117
AGAP000319	970	921	700	687	693	525	871	855	721	720	719	563	741.43	816	667	0.869	-0.202	0.065832	0.999308	0.0133	0.0197	0.0165	0.0165	TRUE	0.2969
AGAP000320	5847	6561	5116	5159	5598	4982	5249	6093	5266	5404	5807	5346	5527.64	5536	5519	0.998	-0.004	0.969532	0.999308	0.0045	0.0163	0.0095	0.0095	TRUE	0.095
AGAP000321	2576	3416	2567	2379	3512	2740	2313	3172	2642	2492	3643	2940	2867.14	2709	3025	1.073	0.101	0.378598	0.999308	0.0288	0.0168	0.0232	0.0232	TRUE	0.3925
AGAP000322	1011	921	809	796	791	721	908	855	833	834	821	774	837.3	865	810	0.948	-0.078	0.411739	0.999308	0	0.0192	0.0088	0.0088	TRUE	0.0286
AGAP000323	2425	2027	1869	1950	1841	1782	2177	1882	1924	2043	1910	1912	1974.68	1994	1955	0.984	-0.023	0.803355	0.999308	0.0034	0.0172	0.0093	0.0093	TRUE	0.0816
AGAP000324	522	450	333	404	404	317	469	418	343	423	419	340	401.96	410	394	0.975	-0.037	0.74814	0.999308	0.0171	0.0229	0.0201	0.0201	TRUE	0.2172
AGAP000325	3313	3151	2574	2867	2954	2674	2974	2926	2650	3003	3064	2870	2914.53	2850	2979	1.037	0.053	0.555111	0.999308	0.0019	0.0168	0.0081	0.0081	TRUE	0.0504
AGAP000326	642	612	536	591	664	494	576	568	552	619	689	530	589.07	565	613	1.06	0.084	0.427893	0.999308	0.007	0.0207	0.0137	0.0137	TRUE	0.1675
AGAP000327	19918	26181	23124	20411	23476	20673	17882	24312	23804	21382	24352	22185	22319.3	21999	22640	1.021	0.03	0.78225	0.999308	0.0124	0.0159	0.0161	0.0161	TRUE	0.3398
AGAP000328	1116	1174	916	901	870	848	1002	1090	943	944	902	910	965.23	1012	919	0.926	-0.111	0.246444	0.999308	0.002	0.0188	0.0094	0.0094	TRUE	0.0709
AGAP000329	70	90	96	85	78	88	63	84	99	89	81	94	84.94	82	88	1.037	0.052	0.663733	0.999308	0.0165	0.0497	0.0357	0.0357	TRUE	0.3581
AGAP000330	1112	1001	850	902	811	700	998	930	875	945	841	751	890.03	934	846	0.928	-0.107	0.303682	0.999308	0.0071	0.019	0.0129	0.0129	TRUE	0.1376
AGAP000331	2164	2298	2288	1907	2215	1822	1943	2134	2355	1998	2298	1955	2113.76	2144	2084	0.979	-0.031	0.757128	0.999308	0.008	0.0171	0.0122	0.0122	TRUE	0.0966
AGAP000332	2424	3113	2285	2246	2504	1903	2176	2891	2352	2353	2597	2042	2401.92	2473	2331	0.959	-0.06	0.586615	0.999308	0.0177	0.017	0.0174	0.0174	TRUE	0.2989
AGAP000334	732	702	624	570	616	537	657	652	642	597	639	576	627.29	650	604	0.943	-0.085	0.382735	0.999308	0	0.0204	0.0091	0.0091	TRUE	0.0256
AGAP000336	851	806	618	659	573	493	764	748	636	690	594	529	660.4	716	604	0.888	-0.171	0.117767	0.999308	0.0115	0.0201	0.0161	0.0161	TRUE	0.1947
AGAP000337	1369	1316	1240	1333	1230	1159	1229	1222	1276	1396	1276	1244	1273.93	1242	1305	1.041	0.058	0.528041	0.999308	0.0013	0.018	0.0084	0.0084	TRUE	0.0511
AGAP000338	201	160	145	182	184	138	180	149	149	191	191	148	167.98	159	177	1.062	0.086	0.463656	0.999308	0.0106	0.0329	0.0228	0.0228	TRUE	0.1665
AGAP000339	723	643	594	603	570	540	649	597	611	632	591	580	610.01	619	601	0.976	-0.034	0.726264	0.999308	0	0.0205	0.0096	0.0096	TRUE	0.0243
AGAP000340	328	508	396	404	486	479	294	472	408	423	504	514	435.87	391	480	1.129	0.175	0.137078	0.999308	0.0311	0.0224	0.0264	0.0264	TRUE	0.6696
AGAP000341	361	609	405	369	490	456	324	566	417	387	508	489	448.45	436	461	1.032	0.045	0.706923	0.999308	0.047	0.0222	0.0332	0.0332	TRUE	0.3411
AGAP000342	319	291	320	295	312	311	286	270	329	309	324	334	308.74	295	322	1.064	0.089	0.414783	0.999308	0.0026	0.0251	0.0141	0.0141	TRUE	0.0869
AGAP000343	1529	1462	1147	1238	1168	991	1373	1358	1181	1297	1212	1063	1247.16	1304	1191	0.934	-0.099	0.334187	0.999308	0.0071	0.0181	0.0125	0.0125	TRUE	0.1248
AGAP000344	192	126	162	162	166	137	172	117	167	170	172	147	157.51	152	163	1.039	0.055	0.641275	0.999308	0.0191	0.0341	0.0274	0.0274	TRUE	0.4826
AGAP000345	40	34	41	32	30	37	36	32	42	34	31	40	35.67	37	35	0.984	-0.023	0.836209	0.999308	0	0.0965	0.0548	0.0548	TRUE	0.1585
AGAP000346	854	874	875	803	768	843	767	812	901	841	797	905	836.92	827	848	1.02	0.028	0.777463	0.999308	0.0042	0.0192	0.0111	0.0111	TRUE	0.0681
AGAP000347	565	781	693	521	556	609	507	725	713	546	577	654	620.32	648	592	0.943	-0.084	0.461791	0.999308	0.0223	0.0204	0.0213	0.0213	TRUE	0.3835
AGAP000348	568	637	824	441	513	594	510	592	848	462	532	637	596.87	650	544	0.907	-0.141	0.236557	0.999308	0.0476	0.0206	0.0321	0.0321	TRUE	1.1453
AGAP000349	1032	1008	930	886	943	924	926	936	957	928	978	992	952.96	940	966	1.023	0.032	0.722029	0.999308	0	0.0188	0.0078	0.0078	TRUE	0.0124
AGAP000351	438	389	420	377	449	405	393	361	432	395	466	435	413.68	395	432	1.065	0.091	0.397104	0.999308	0.005	0.0227	0.0138	0.0138	TRUE	0.0853
AGAP000352	0	0	0	0	0	0	0	0	0	0	0	0	0	0	0	NA	NA	NA	NA	NA	NA	NA	NA	NA	NA
AGAP000354	2530	2460	2119	1959	2028	1992	2271	2284	2181	2052	2104	2138	2171.76	2245	2098	0.944	-0.084	0.323677	0.999308	0	0.0171	0.0067	0.0067	TRUE	0.0066
AGAP000355	653	626	417	583	440	408	586	581	429	611	456	438	516.97	532	502	0.965	-0.052	0.657792	0.999308	0.0299	0.0214	0.0253	0.0253	TRUE	0.367
AGAP000356	163	108	145	177	120	137	146	100	149	185	124	147	142.13	132	152	1.073	0.101	0.396528	0.999308	0.0365	0.036	0.0361	0.0361	TRUE	0.5297
AGAP000357	483	663	645	586	547	684	434	616	664	614	567	734	604.76	571	638	1.07	0.097	0.407199	0.999308	0.0316	0.0205	0.0257	0.0257	TRUE	0.6017
AGAP000358	3299	3433	2954	2811	3661	3113	2962	3188	3041	2945	3798	3341	3212.24	3064	3361	1.074	0.103	0.309473	0.999308	0.0083	0.0167	0.0122	0.0122	TRUE	0.1879
AGAP000359	110	131	99	110	159	129	99	122	102	115	165	138	123.49	108	139	1.148	0.199	0.0945586	0.999308	0.015	0.0391	0.0284	0.0284	TRUE	0.3393
AGAP000360	104	123	112	70	103	81	93	114	115	73	107	87	98.33	107	89	0.911	-0.135	0.259883	0.999308	0.0134	0.0451	0.0317	0.0317	TRUE	0.3446
AGAP000361	506	816	607	619	840	527	454	758	625	648	871	566	653.7	612	695	1.069	0.097	0.418546	0.999308	0.0552	0.0202	0.0355	0.0355	TRUE	0.3775
AGAP000363	444	534	523	451	437	359	399	496	538	472	453	385	457.31	478	437	0.943	-0.084	0.456143	0.999308	0.0153	0.0221	0.0188	0.0188	TRUE	0.2107
AGAP000364	138	175	149	120	121	116	124	163	153	126	126	124	135.91	147	125	0.913	-0.132	0.263503	0.999308	0	0.037	0.022	0.022	TRUE	0.1706
AGAP000365	1430	1224	1174	1669	1478	1311	1284	1137	1209	1748	1533	1407	1386.22	1210	1563	1.216	0.282	0.00556924	0.999308	0.0069	0.0179	0.0121	0.0121	TRUE	0.2147
AGAP000366	180	130	216	192	184	123	162	121	222	201	191	132	171.44	168	175	1.017	0.025	0.833443	0.999308	0.0644	0.0326	0.0461	0.0461	TRUE	0.3028
AGAP000367	5943	5105	6042	6367	4635	4524	5335	4740	6220	6670	4808	4855	5438.04	5432	5444	1.002	0.002	0.984569	0.999308	0.0226	0.0163	0.0214	0.0214	TRUE	0.4749
AGAP000368	849	801	780	676	685	625	762	744	803	708	711	671	733.06	770	697	0.923	-0.115	0.224176	0.999308	0	0.0197	0.0087	0.0087	TRUE	0.0255
AGAP000369	0	0	0	0	0	0	0	0	0	0	0	0	0	0	0	NA	NA	NA	NA	NA	NA	NA	NA	NA	NA
AGAP000372	1273	1275	961	899	879	732	1143	1184	989	942	912	786	992.53	1105	880	0.843	-0.246	0.0181477	0.999308	0.0079	0.0187	0.013	0.013	TRUE	0.1612
AGAP000374	451	402	336	342	326	256	405	373	346	358	338	275	349.2	375	324	0.906	-0.143	0.202099	0.999308	0.0092	0.024	0.0169	0.0169	TRUE	0.2549
AGAP000375	5125	4347	4697	4636	4515	4450	4601	4037	4835	4856	4683	4776	4631.37	4491	4772	1.051	0.071	0.446377	0.999308	0.004	0.0164	0.0093	0.0093	TRUE	0.1054
AGAP000376	14007	14495	4155	4980	11287	5454	12575	13460	4277	5217	11708	5853	8848.35	10104	7593	0.956	-0.065	0.458085	0.999308	0.2206	0.0161	0.1017	0.2206	TRUE	2.5856
AGAP000377	42	146	42	40	95	51	38	136	43	42	99	55	68.62	72	65	0.981	-0.028	0.762102	0.999308	0.3268	0.0578	0.1629	0.1629	TRUE	4.9061
AGAP000378	3477	3251	2815	2672	2933	2466	3122	3019	2898	2799	3042	2646	2921.01	3013	2829	0.95	-0.075	0.414494	0.999308	0.0027	0.0168	0.0086	0.0086	TRUE	0.0453
AGAP000379	9	7	5	8	12	3	8	7	5	8	12	3	7.3	7	8	1.018	0.025	0.709345	0.999308	0	0.4107	0.281	0.281	TRUE	0.2827
AGAP000380	2628	3059	2649	2414	2194	2117	2359	2841	2727	2529	2276	2272	2500.55	2642	2359	0.915	-0.128	0.192253	0.999308	0.0059	0.0169	0.0109	0.0109	TRUE	0.0862
AGAP000382	17	29	45	22	15	14	15	27	46	23	16	15	23.69	29	18	0.914	-0.129	0.162347	0.999308	0.1443	0.1374	0.1403	0.1403	TRUE	0.5777
AGAP000383	39	37	35	31	43	41	35	34	36	32	45	44	37.75	35	40	1.049	0.069	0.542921	0.999308	0	0.0921	0.0515	0.0515	TRUE	0.1405
AGAP000384	1554	1308	1001	1247	980	783	1395	1215	1030	1306	1017	840	1133.89	1213	1054	0.918	-0.123	0.293189	0.999308	0.0326	0.0183	0.0259	0.0259	TRUE	0.3667
AGAP000385	4334	3548	2985	3282	3803	3123	3891	3295	3073	3438	3945	3351	3498.79	3420	3578	1.034	0.049	0.638304	0.999308	0.0111	0.0166	0.0136	0.0136	TRUE	0.1608
AGAP000386	284	264	204	218	172	138	255	245	210	228	178	148	210.83	237	185	0.869	-0.202	0.0873712	0.999308	0.0218	0.0294	0.0265	0.0265	TRUE	0.4833
AGAP000387	219	186	151	141	160	176	197	173	155	148	166	189	171.22	175	168	0.974	-0.039	0.742233	0.999308	0.0086	0.0326	0.0217	0.0217	TRUE	0.1495
AGAP000388	77	237	100	143	117	162	69	220	103	150	121	174	139.53	131	148	1.038	0.053	0.624243	0.999308	0.1786	0.0364	0.0922	0.0922	TRUE	1.1667
AGAP000389	139	206	190	161	146	131	125	191	196	169	151	141	162.06	171	154	0.947	-0.078	0.513307	0.999308	0.0288	0.0336	0.0315	0.0315	TRUE	0.5232
AGAP000390	234	307	252	217	225	217	210	285	259	227	233	233	241.36	251	231	0.947	-0.078	0.496483	0.999308	0.0088	0.0277	0.0186	0.0186	TRUE	0.2027
AGAP000391	433	449	397	394	394	318	389	417	409	413	409	341	396.17	405	388	0.969	-0.045	0.673385	0.999308	0.0033	0.0231	0.0132	0.0132	TRUE	0.136
AGAP000392	1012	887	849	869	820	760	909	824	874	910	851	816	863.78	869	859	0.991	-0.013	0.89154	0.999308	0.0016	0.0191	0.0094	0.0094	TRUE	0.0313
AGAP000393	1392	1386	1394	1276	1425	1278	1250	1287	1435	1337	1478	1371	1359.68	1324	1395	1.043	0.061	0.525421	0.999308	0.003	0.0179	0.0097	0.0097	TRUE	0.0559
AGAP000394	1027	961	789	927	857	792	922	892	812	971	889	850	889.43	875	903	1.025	0.035	0.723668	0.999308	0.0033	0.019	0.0104	0.0104	TRUE	0.0564
AGAP000395	639	610	492	556	612	563	574	566	506	582	635	604	578.01	549	607	1.081	0.112	0.265153	0.999308	0.0014	0.0208	0.0105	0.0105	TRUE	0.0682
AGAP000396	3258	2914	2754	3121	2579	2853	2925	2706	2835	3269	2675	3062	2912.03	2822	3002	1.05	0.071	0.465641	0.999308	0.0053	0.0168	0.0104	0.0104	TRUE	0.099
AGAP000397	1176	1022	919	1037	798	715	1056	949	946	1086	828	767	938.7	984	894	0.937	-0.094	0.399864	0.999308	0.0178	0.0188	0.0184	0.0184	TRUE	0.3524
AGAP000398	154	131	151	159	188	155	138	122	155	167	195	166	157.21	138	176	1.156	0.209	0.0748986	0.999308	0.005	0.0341	0.021	0.021	TRUE	0.2174
AGAP000399	8541	7531	6691	6435	6484	6490	7668	6993	6888	6741	6726	6965	6996.75	7183	6811	0.956	-0.065	0.450364	0.999308	0.0017	0.0162	0.0073	0.0073	TRUE	0.0483
AGAP000400	1460	1625	1417	1324	1543	1407	1311	1509	1459	1387	1601	1510	1462.64	1426	1499	1.04	0.057	0.560379	0.999308	0.0041	0.0177	0.0104	0.0104	TRUE	0.0682
AGAP000401	57	64	60	59	80	64	51	59	62	62	83	69	64.31	57	71	1.1	0.138	0.246283	0.999308	0	0.0606	0.036	0.036	TRUE	0.3791
AGAP000402	944	783	695	708	848	795	847	727	715	742	880	853	794.08	763	825	1.059	0.083	0.429057	0.999308	0.0073	0.0194	0.013	0.013	TRUE	0.09
AGAP000403	3531	3245	2468	2706	2439	2154	3170	3013	2541	2835	2530	2312	2733.36	2908	2559	0.909	-0.137	0.190224	0.999308	0.0111	0.0168	0.014	0.014	TRUE	0.1162
AGAP000405	947	924	768	783	803	707	850	858	791	820	833	759	818.45	833	804	0.972	-0.041	0.668601	0.999308	0.0009	0.0193	0.0091	0.0091	TRUE	0.0322
AGAP000406	1489	1345	1112	1160	1077	962	1337	1249	1145	1215	1117	1032	1182.53	1244	1121	0.923	-0.115	0.24973	0.999308	0.005	0.0182	0.0112	0.0112	TRUE	0.0747
AGAP000407	3425	3255	2436	2802	2932	2576	3075	3023	2508	2935	3041	2764	2891.02	2869	2913	1.012	0.017	0.860301	0.999308	0.007	0.0168	0.0114	0.0114	TRUE	0.1501
AGAP000408	0	0	0	0	0	2	0	0	0	0	0	2	0.36	0	1	1.005	0.007	0.611775	0.999308	10	8.0695	10	10	TRUE	3.0506
AGAP000410	1541	1279	1105	1055	874	875	1383	1188	1137	1105	907	939	1109.9	1236	984	0.846	-0.242	0.0220497	0.999308	0.01	0.0184	0.0141	0.0141	TRUE	0.2159
AGAP000411	6	5	5	8	7	3	5	5	5	8	7	3	5.67	5	6	1.018	0.025	0.697379	0.999308	0	0.5236	0.2974	0.2974	TRUE	0.3669
AGAP000412	1802	1693	1334	1472	1489	1330	1618	1572	1373	1542	1545	1427	1512.83	1521	1505	0.991	-0.013	0.89587	0.999308	0.0041	0.0177	0.0101	0.0101	TRUE	0.0848
AGAP000413	11	16	32	21	31	24	10	15	33	22	32	26	22.93	19	27	1.061	0.086	0.350426	0.999308	0.1515	0.1414	0.1453	0.1453	TRUE	1.2642
AGAP000414	3899	2828	1999	2950	2382	2066	3500	2626	2058	3090	2471	2217	2660.42	2728	2593	0.972	-0.042	0.725223	0.999308	0.049	0.0169	0.0312	0.0312	TRUE	0.3562
AGAP000415	1116	834	892	1131	1209	881	1002	774	918	1185	1254	945	1013.15	898	1128	1.168	0.223	0.0452182	0.999308	0.017	0.0186	0.0184	0.0184	TRUE	0.263
AGAP000416	2982	2891	2695	2501	2516	2506	2677	2685	2774	2620	2610	2689	2675.85	2712	2640	0.977	-0.033	0.687554	0.999308	0	0.0169	0.0064	0.0064	TRUE	0.0057
AGAP000417	0	0	0	0	0	0	0	0	0	0	0	0	0	0	0	NA	NA	NA	NA	NA	NA	NA	NA	NA	NA
AGAP000418	432	530	520	442	507	604	388	492	535	463	526	648	508.73	472	546	1.094	0.13	0.263578	0.999308	0.0248	0.0214	0.0236	0.0236	TRUE	0.4352
AGAP000419	0	0	0	0	0	0	0	0	0	0	0	0	0	0	0	NA	NA	NA	NA	NA	NA	NA	NA	NA	NA
AGAP000420	1735	2410	1633	1810	1787	1791	1558	2238	1681	1896	1854	1922	1858.05	1826	1891	1.024	0.035	0.75208	0.999308	0.0184	0.0173	0.0179	0.0179	TRUE	0.4457
AGAP000421	3	0	0	4	7	0	3	0	0	4	7	0	2.36	1	4	1.025	0.035	0.287056	0.999308	3.3625	1.2378	1.6326	1.6326	TRUE	0.4633
AGAP000422	142	106	92	93	123	96	127	98	95	97	128	103	108.11	107	109	1.011	0.016	0.893806	0.999308	0.0152	0.0424	0.0305	0.0305	TRUE	0.2721
AGAP000423	15	26	18	12	23	23	13	24	19	13	24	25	19.54	19	21	1.017	0.024	0.800635	0.999308	0.0516	0.1632	0.1199	0.1199	TRUE	0.353
AGAP000424	28	27	20	19	44	47	25	25	21	20	46	50	31.13	24	39	1.122	0.166	0.10234	0.999308	0.0902	0.1083	0.101	0.101	TRUE	1.5308
AGAP000425	2213	1664	1832	1940	2190	2106	1987	1545	1886	2032	2272	2260	1996.97	1806	2188	1.154	0.207	0.0459356	0.999308	0.0094	0.0172	0.0134	0.0134	TRUE	0.2527
AGAP000426	1396	1545	1269	1361	1401	1220	1253	1435	1306	1426	1453	1309	1363.75	1331	1396	1.039	0.055	0.567531	0.999308	0.0032	0.0179	0.0096	0.0096	TRUE	0.0485
AGAP000427	17954	12773	9295	14222	10050	8540	16119	11861	9568	14898	10425	9165	12006	12516	11496	0.956	-0.064	0.590667	0.999308	0.0579	0.016	0.0374	0.0374	TRUE	0.4969
AGAP000428	821	926	847	802	965	771	737	860	872	840	1001	827	856.23	823	889	1.059	0.083	0.433465	0.999308	0.0083	0.0191	0.0137	0.0137	TRUE	0.1712
AGAP000429	851	789	740	759	819	655	764	733	762	795	850	703	767.66	753	783	1.03	0.043	0.666133	0.999308	0.0034	0.0195	0.0109	0.0109	TRUE	0.0864
AGAP000430	201	216	219	185	182	194	180	201	225	194	189	208	199.54	202	197	0.984	-0.024	0.836229	0.999308	0	0.0302	0.0173	0.0173	TRUE	0.1181
AGAP000431	11	14	17	26	14	11	10	13	17	27	15	12	15.66	13	18	1.047	0.066	0.450822	0.999308	0.0811	0.1998	0.1519	0.1519	TRUE	1.789
AGAP000432	725	658	499	558	764	647	651	611	514	585	793	694	641.16	592	691	1.108	0.148	0.187097	0.999308	0.0172	0.0203	0.0188	0.0188	TRUE	0.246
AGAP000433	1392	1260	1282	1201	1169	1202	1250	1170	1320	1258	1213	1290	1250.01	1247	1254	1.005	0.007	0.941475	0.999308	0.0015	0.0181	0.0086	0.0086	TRUE	0.0351
AGAP000434	1801	1444	1248	1250	1360	1273	1617	1341	1285	1309	1411	1366	1388.13	1414	1362	0.972	-0.041	0.68603	0.999308	0.0077	0.0179	0.0124	0.0124	TRUE	0.204
AGAP000436	649	591	558	591	424	488	583	549	574	619	440	524	548.08	569	528	0.95	-0.074	0.503358	0.999308	0.0129	0.021	0.017	0.017	TRUE	0.2436
AGAP000437	1	1	0	0	1	5	1	1	0	0	1	5	1.37	1	2	1.018	0.026	0.389259	0.999308	1.127	2.1163	1.773	1.773	TRUE	2.6023
AGAP000438	547	528	438	428	505	400	491	490	451	448	524	429	472.29	477	467	0.984	-0.023	0.827409	0.999308	0.0045	0.0219	0.013	0.013	TRUE	0.1239
AGAP000439	3836	2936	2417	2952	2336	2977	3444	2726	2488	3092	2423	3195	2894.76	2886	2903	1.004	0.006	0.96057	0.999308	0.0249	0.0168	0.0207	0.0207	TRUE	0.3433
AGAP000440	2828	3742	2673	2790	2772	3028	2539	3475	2752	2923	2875	3249	2968.82	2922	3016	1.023	0.033	0.762032	0.999308	0.0154	0.0168	0.0161	0.0161	TRUE	0.3149
AGAP000441	317	309	242	250	241	231	285	287	249	262	250	248	263.4	274	253	0.947	-0.079	0.470606	0.999308	0	0.0267	0.0136	0.0136	TRUE	0.0525
AGAP000444	1286	1291	1085	1255	1512	1125	1155	1199	1117	1315	1568	1207	1260.11	1157	1363	1.131	0.177	0.0884842	0.999308	0.0087	0.0181	0.0132	0.0132	TRUE	0.2794
AGAP000445	62	95	83	65	69	84	56	88	85	68	72	90	76.52	76	77	1.001	0.002	0.986328	0.999308	0.0297	0.0534	0.0435	0.0435	TRUE	0.5473
AGAP000446	101	124	171	138	217	140	91	115	176	145	225	150	150.29	127	173	1.134	0.181	0.122614	0.999308	0.0803	0.0349	0.0538	0.0538	TRUE	1.2192
AGAP000447	1201	997	804	1045	887	721	1078	926	828	1095	920	774	936.7	944	930	0.99	-0.015	0.897215	0.999308	0.0226	0.0189	0.0207	0.0207	TRUE	0.2291
AGAP000448	1345	1491	1018	1123	912	900	1207	1385	1048	1176	946	966	1121.37	1213	1029	0.892	-0.165	0.134447	0.999308	0.016	0.0183	0.0172	0.0172	TRUE	0.2618
AGAP000449	342	330	355	305	297	273	307	306	365	320	308	293	316.58	326	307	0.958	-0.062	0.572667	0.999308	0.0032	0.0249	0.0141	0.0141	TRUE	0.1444
AGAP000452	1593	1638	1370	1499	1403	1235	1430	1521	1410	1570	1455	1325	1452.07	1454	1450	0.998	-0.003	0.976999	0.999308	0.0037	0.0178	0.0098	0.0098	TRUE	0.0686
AGAP000453	847	937	756	694	654	563	760	870	778	727	678	604	736.39	803	670	0.873	-0.197	0.0569021	0.999308	0.0055	0.0197	0.0122	0.0122	TRUE	0.1264
AGAP000454	1836	1836	1744	1683	1726	1737	1648	1705	1795	1763	1790	1864	1761	1716	1806	1.044	0.062	0.486882	0.999308	0.0008	0.0174	0.0075	0.0075	TRUE	0.0176
AGAP000456	579	582	516	461	473	425	520	540	531	483	491	456	503.51	530	477	0.92	-0.121	0.220063	0.999308	0	0.0215	0.0094	0.0094	TRUE	0.026
AGAP000457	1989	1746	1684	1722	1789	1630	1786	1621	1734	1804	1856	1749	1758.23	1714	1803	1.043	0.061	0.494519	0.999308	0.0011	0.0174	0.0078	0.0078	TRUE	0.031
AGAP000458	23	43	44	32	39	26	21	40	45	34	40	28	34.63	35	34	0.991	-0.013	0.901237	0.999308	0.0676	0.099	0.0864	0.0864	TRUE	0.9622
AGAP000460	72	71	88	45	63	57	65	66	91	47	65	61	65.8	74	58	0.905	-0.144	0.222581	0.999308	0.0181	0.0596	0.0422	0.0422	TRUE	0.6527
AGAP000461	597	801	783	604	578	563	536	744	806	633	600	604	653.71	695	612	0.921	-0.119	0.299114	0.999308	0.0215	0.0202	0.0208	0.0208	TRUE	0.4093
AGAP000462	22566	20078	17475	18495	16870	16285	20259	18644	17989	19375	17499	17476	18540.4	18964	18117	0.963	-0.055	0.546196	0.999308	0.0035	0.0159	0.0086	0.0086	TRUE	0.0492
AGAP000463	1437	1533	1326	1247	1146	1117	1290	1424	1365	1306	1189	1199	1295.4	1360	1231	0.923	-0.116	0.213532	0.999308	0.0018	0.018	0.0087	0.0087	TRUE	0.0298
AGAP000466	404	489	375	261	414	604	363	454	386	273	429	648	425.64	401	450	1.052	0.072	0.540547	0.999308	0.0933	0.0225	0.0516	0.0516	TRUE	0.3236
AGAP000467	2175	2215	1979	2026	2035	1795	1953	2057	2037	2122	2111	1926	2034.38	2016	2053	1.016	0.022	0.802517	0.999308	0.0013	0.0172	0.0078	0.0078	TRUE	0.0336
AGAP000468	3023	3281	2321	2738	2938	2390	2714	3047	2389	2868	3048	2565	2771.76	2717	2827	1.03	0.043	0.680477	0.999308	0.0108	0.0168	0.0136	0.0136	TRUE	0.1446
AGAP000469	446	385	333	310	341	315	400	358	343	325	354	338	352.87	367	339	0.943	-0.084	0.430141	0.999308	0	0.0239	0.0126	0.0126	TRUE	0.0945
AGAP000470	2566	2530	2155	2293	2145	2272	2304	2349	2218	2402	2225	2438	2322.78	2290	2355	1.024	0.034	0.703203	0.999308	0.0012	0.017	0.0075	0.0075	TRUE	0.0262
AGAP000471	1586	1502	1307	1504	1226	1772	1424	1395	1345	1576	1272	1902	1485.49	1388	1583	1.093	0.129	0.248351	0.999308	0.0192	0.0177	0.0187	0.0187	TRUE	0.2255
AGAP000472	818	990	976	775	797	825	734	919	1005	812	827	885	863.72	886	841	0.964	-0.053	0.628557	0.999308	0.0127	0.0191	0.0158	0.0158	TRUE	0.2498
AGAP000473	678	556	458	542	452	341	609	516	471	568	469	366	499.84	532	468	0.925	-0.112	0.337266	0.999308	0.0299	0.0215	0.0254	0.0254	TRUE	0.2638
AGAP000474	504	443	309	403	272	289	452	411	318	422	282	310	366.06	394	338	0.917	-0.125	0.292604	0.999308	0.0348	0.0237	0.0291	0.0291	TRUE	0.3717
AGAP000475	875	864	697	811	752	720	786	802	717	850	780	773	784.61	768	801	1.033	0.047	0.633328	0.999308	0.0018	0.0195	0.0098	0.0098	TRUE	0.0444
AGAP000476	218	244	266	231	222	187	196	227	274	242	230	201	228.18	232	224	0.98	-0.028	0.806947	0.999308	0.0146	0.0284	0.022	0.022	TRUE	0.2936
AGAP000477	119	131	145	133	147	110	107	122	149	139	152	118	131.27	126	136	1.046	0.065	0.585615	0.999308	0.0148	0.0377	0.0277	0.0277	TRUE	0.2263
AGAP000478	124	138	116	106	116	101	111	128	119	111	120	108	116.44	119	113	0.969	-0.046	0.69807	0.999308	0	0.0405	0.0209	0.0209	TRUE	0.0552
AGAP000479	1960	1505	1167	1518	1277	1074	1760	1398	1201	1590	1325	1153	1404.31	1453	1356	0.958	-0.063	0.588957	0.999308	0.0308	0.0178	0.024	0.024	TRUE	0.4754
AGAP000480	1106	860	766	977	833	761	993	799	789	1023	864	817	880.71	860	901	1.033	0.047	0.668439	0.999308	0.0145	0.0191	0.0167	0.0167	TRUE	0.1964
AGAP000481	692	564	751	651	470	573	621	524	773	682	488	615	617.08	639	595	0.958	-0.062	0.594226	0.999308	0.0317	0.0204	0.0257	0.0257	TRUE	0.3755
AGAP000482	982	847	776	867	856	749	882	787	799	908	888	804	844.48	823	867	1.042	0.059	0.548076	0.999308	0.0029	0.0192	0.0102	0.0102	TRUE	0.041
AGAP000483	1479	1657	1335	1303	1532	1259	1328	1539	1374	1365	1589	1351	1424.33	1414	1435	1.012	0.017	0.867576	0.999308	0.0065	0.0178	0.0116	0.0116	TRUE	0.1101
AGAP000484	17	24	19	22	20	19	15	22	20	23	21	20	20.21	19	21	1.028	0.04	0.695457	0.999308	0	0.1583	0.0867	0.0867	TRUE	0.2498
AGAP000485	13	22	20	10	19	14	12	20	21	10	20	15	16.32	18	15	0.974	-0.038	0.676364	0.999308	0	0.1924	0.1308	0.1308	TRUE	0.2818
AGAP000488	52	42	61	46	52	55	47	39	63	48	54	59	51.6	50	54	1.032	0.046	0.691354	0.999308	0.0145	0.0716	0.0484	0.0484	TRUE	0.3458
AGAP000489	514	521	378	399	363	330	461	484	389	418	377	354	413.84	445	383	0.9	-0.152	0.164964	0.999308	0.0075	0.0227	0.0152	0.0152	TRUE	0.1106
AGAP000491	1342	1228	1194	1146	1403	1312	1205	1140	1229	1201	1455	1408	1273.01	1191	1355	1.105	0.144	0.146487	0.999308	0.0051	0.018	0.0109	0.0109	TRUE	0.0941
AGAP000492	294	358	322	297	313	295	264	332	331	311	325	317	313.37	309	318	1.019	0.027	0.810505	0.999308	0.0058	0.025	0.0155	0.0155	TRUE	0.1993
AGAP000493	376	321	426	363	361	360	338	298	439	380	374	386	369.21	358	380	1.04	0.057	0.621776	0.999308	0.0171	0.0236	0.0205	0.0205	TRUE	0.3876
AGAP000494	543	600	648	552	619	586	487	557	667	578	642	629	593.49	570	616	1.056	0.078	0.478163	0.999308	0.0122	0.0206	0.0164	0.0164	TRUE	0.2196
AGAP000495	174	90	54	95	87	106	156	84	56	100	90	114	99.82	99	101	1.008	0.011	0.919251	0.999308	0.1297	0.0446	0.0791	0.0791	TRUE	0.7729
AGAP000496	1158	805	737	896	770	683	1040	748	759	939	799	733	836.02	849	824	0.981	-0.028	0.80649	0.999308	0.0247	0.0192	0.0219	0.0219	TRUE	0.4916
AGAP000497	175	138	107	109	126	129	157	128	110	114	131	138	129.79	132	128	0.982	-0.026	0.829477	0.999308	0.0135	0.038	0.0271	0.0271	TRUE	0.3242
AGAP000498	3409	3098	2909	2843	2985	3062	3060	2877	2995	2978	3096	3286	3048.73	2977	3120	1.04	0.057	0.515295	0.999308	0.0012	0.0167	0.0075	0.0075	TRUE	0.0302
AGAP000499	518	496	423	425	408	358	465	461	435	445	423	384	435.61	454	417	0.939	-0.09	0.382969	0.999308	0	0.0224	0.0113	0.0113	TRUE	0.0703
AGAP000500	9049	11052	9506	9284	8238	7163	8124	10263	9786	9726	8545	7687	9021.68	9391	8653	0.942	-0.086	0.416944	0.999308	0.0132	0.0161	0.0151	0.0151	TRUE	0.147
AGAP000502	13	10	19	12	25	10	12	9	20	13	26	11	14.96	14	17	1.03	0.042	0.617818	0.999308	0.1266	0.2084	0.1753	0.1753	TRUE	1.7778
AGAP000504	2048	2159	1841	1680	1646	1464	1839	2005	1895	1760	1707	1571	1796.17	1913	1679	0.899	-0.154	0.093988	0.999308	0.0021	0.0174	0.0085	0.0085	TRUE	0.0526
AGAP000506	168	191	215	181	145	158	151	177	221	190	150	170	176.51	183	170	0.959	-0.06	0.614186	0.999308	0.02	0.0321	0.0266	0.0266	TRUE	0.4169
AGAP000507	230	208	189	213	205	161	206	193	195	223	213	173	200.46	198	203	1.015	0.022	0.847099	0.999308	0.004	0.0302	0.0182	0.0182	TRUE	0.1721
AGAP000508	1357	988	1045	1134	1159	977	1218	917	1076	1188	1202	1048	1108.35	1070	1146	1.05	0.071	0.507736	0.999308	0.012	0.0184	0.0151	0.0151	TRUE	0.2103
AGAP000509	49	61	95	43	56	43	44	57	98	45	58	46	57.95	66	50	0.916	-0.127	0.253151	0.999308	0.082	0.0655	0.0725	0.0725	TRUE	1.4625
AGAP000512	341	330	286	244	247	259	306	306	294	256	256	278	282.79	302	263	0.904	-0.145	0.174331	0.999308	0	0.026	0.0121	0.0121	TRUE	0.0196
AGAP000513	3385	2981	2338	3052	2735	2279	3039	2768	2407	3197	2837	2446	2782.29	2738	2827	1.023	0.033	0.761235	0.999308	0.0153	0.0168	0.0161	0.0161	TRUE	0.1723
AGAP000514	3140	2809	2236	2543	2433	2147	2819	2608	2302	2664	2524	2304	2536.82	2576	2497	0.976	-0.035	0.727193	0.999308	0.0074	0.0169	0.0117	0.0117	TRUE	0.0991
AGAP000515	303	248	207	256	238	222	272	230	213	268	247	238	244.78	238	251	1.034	0.048	0.67026	0.999308	0.0059	0.0275	0.0172	0.0172	TRUE	0.1477
AGAP000516	549	498	471	489	455	414	493	462	485	512	472	444	478.11	480	476	0.994	-0.009	0.931257	0.999308	0	0.0218	0.0109	0.0109	TRUE	0.0496
AGAP000519	851	588	481	569	575	435	764	546	495	596	596	467	577.42	602	553	0.951	-0.072	0.541615	0.999308	0.0345	0.0208	0.0271	0.0271	TRUE	0.77
AGAP000520	753	540	713	566	593	616	676	501	734	593	615	661	630.09	637	623	0.986	-0.021	0.853308	0.999308	0.0193	0.0204	0.0198	0.0198	TRUE	0.3993
AGAP000521	299	517	410	454	475	262	268	480	422	476	493	281	403.34	390	417	1.03	0.042	0.722566	0.999308	0.0856	0.0229	0.0489	0.0489	TRUE	0.9387
AGAP000522	285	348	343	272	250	304	256	323	353	285	259	326	300.43	311	290	0.959	-0.061	0.59792	0.999308	0.0169	0.0254	0.0214	0.0214	TRUE	0.2425
AGAP000523	40796	37890	46144	39755	36599	36937	36625	35184	47501	41646	37964	39639	39759.9	39770	39750	1	-0.001	0.996009	0.999308	0.0123	0.0159	0.0152	0.0152	TRUE	0.3543
AGAP000526	8656	7715	6862	6802	6511	6460	7771	7164	7064	7125	6754	6933	7135.15	7333	6937	0.954	-0.068	0.426386	0.999308	0.0015	0.0162	0.0072	0.0072	TRUE	0.0385
AGAP000528	7001	10748	7906	6865	7524	7441	6285	9981	8138	7191	7805	7985	7897.63	8135	7660	0.962	-0.057	0.618896	0.999308	0.024	0.0161	0.0217	0.0217	TRUE	0.1942
AGAP000529	1146	1091	936	986	1085	1012	1029	1013	964	1033	1125	1086	1041.64	1002	1081	1.064	0.09	0.329704	0.999308	0.0005	0.0185	0.0082	0.0082	TRUE	0.0211
AGAP000530	455	344	308	380	350	310	408	319	317	398	363	333	356.46	348	365	1.03	0.043	0.702586	0.999308	0.0121	0.0239	0.0181	0.0181	TRUE	0.2378
AGAP000531	524	506	431	597	523	478	470	470	444	625	543	513	510.81	461	560	1.155	0.208	0.0468403	0.999308	0.004	0.0214	0.0123	0.0123	TRUE	0.1857
AGAP000532	1906	1730	1740	1558	1545	1403	1711	1606	1791	1632	1603	1506	1641.52	1703	1580	0.94	-0.089	0.333815	0.999308	0.0018	0.0175	0.0083	0.0083	TRUE	0.0317
AGAP000533	440	442	399	331	344	322	395	410	411	347	357	346	377.55	405	350	0.894	-0.162	0.111036	0.999308	0	0.0234	0.0102	0.0102	TRUE	0.0081
AGAP000534	5337	5392	4911	4744	5516	4716	4791	5007	5055	4970	5722	5061	5101.03	4951	5251	1.05	0.07	0.441124	0.999308	0.0032	0.0163	0.0085	0.0085	TRUE	0.0848
AGAP000535	369	1327	843	484	976	1231	331	1232	868	507	1012	1321	878.63	810	947	1.019	0.028	0.725804	0.999308	0.2932	0.0191	0.1151	0.2932	TRUE	0.4098
AGAP000536	945	1059	668	647	950	774	848	983	688	678	985	831	835.54	840	831	0.994	-0.009	0.937066	0.999308	0.0319	0.0192	0.0251	0.0251	TRUE	0.1907
AGAP000537	0	4	2	2	0	0	0	4	2	2	0	0	1.31	2	1	0.987	-0.018	0.50919	0.999308	2.1529	2.2127	2.2007	2.2007	TRUE	0.3882
AGAP000538	0	0	0	0	0	0	0	0	0	0	0	0	0	0	0	NA	NA	NA	NA	NA	NA	NA	NA	NA	NA
AGAP000539	7	7	8	6	6	5	6	7	8	6	6	5	6.48	7	6	0.985	-0.022	0.755709	0.999308	0	0.4602	0.2343	0.2343	TRUE	0.1219
AGAP000540	38	63	37	31	31	34	34	59	38	32	32	36	38.64	44	33	0.922	-0.116	0.294308	0.999308	0.0279	0.0903	0.0637	0.0637	TRUE	1.2555
AGAP000541	48411	40591	37672	44659	39194	38539	43462	37693	38780	46783	40656	41358	41455.2	39978	42932	1.059	0.083	0.38442	0.999308	0.006	0.0158	0.0101	0.0101	TRUE	0.0887
AGAP000543	433	295	332	321	335	355	389	274	342	336	347	381	344.86	335	355	1.038	0.054	0.635411	0.999308	0.0147	0.0241	0.0196	0.0196	TRUE	0.3196
AGAP000544	634	643	540	545	532	484	569	597	556	571	552	519	560.72	574	547	0.963	-0.054	0.58576	0.999308	0	0.0209	0.0097	0.0097	TRUE	0.028
AGAP000545	2747	4179	2892	2643	2163	2627	2466	3881	2977	2769	2244	2819	2859.23	3108	2611	0.897	-0.157	0.176414	0.999308	0.0335	0.0168	0.0246	0.0246	TRUE	0.4837
AGAP000546	8362	5927	5696	6797	5844	5786	7507	5504	5863	7120	6062	6209	6377.66	6291	6464	1.019	0.028	0.799752	0.999308	0.0145	0.0162	0.0168	0.0168	TRUE	0.3322
AGAP000547	1068	1033	887	911	944	841	959	959	913	954	979	903	944.53	944	945	1.001	0.002	0.983224	0.999308	0	0.0188	0.0082	0.0082	TRUE	0.0186
AGAP000548	3340	3130	2385	2715	2522	2771	2999	2907	2455	2844	2616	2974	2799.01	2787	2811	1.007	0.01	0.923125	0.999308	0.0074	0.0168	0.0116	0.0116	TRUE	0.1331
AGAP000549	2087	3289	2084	2405	1892	2120	1874	3054	2145	2519	1963	2275	2305.02	2358	2252	0.973	-0.039	0.737383	0.999308	0.0398	0.017	0.0275	0.0275	TRUE	0.8774
AGAP000550	4929	6652	4703	5191	5583	4776	4425	6177	4841	5438	5791	5125	5299.66	5148	5451	1.042	0.059	0.587714	0.999308	0.0143	0.0163	0.0166	0.0166	TRUE	0.337
AGAP000551	1077	1438	1026	1158	1065	793	967	1335	1056	1213	1105	851	1087.87	1119	1056	0.964	-0.052	0.650099	0.999308	0.0294	0.0184	0.0236	0.0236	TRUE	0.3892
AGAP000552	891	691	807	770	717	676	800	642	831	807	744	725	758.02	758	759	1.001	0.002	0.98604	0.999308	0.0097	0.0196	0.0145	0.0145	TRUE	0.2134
AGAP000553	714	432	509	517	422	345	641	401	524	542	438	370	485.95	522	450	0.921	-0.119	0.318366	0.999308	0.0415	0.0217	0.0313	0.0313	TRUE	0.2302
AGAP000554	1059	1013	816	805	948	837	951	941	840	843	983	898	909.38	911	908	0.998	-0.003	0.976527	0.999308	0.0042	0.0189	0.0109	0.0109	TRUE	0.0619
AGAP000555	758	659	708	614	629	631	681	612	729	643	652	677	665.68	674	657	0.982	-0.027	0.79106	0.999308	0.0028	0.0201	0.0108	0.0108	TRUE	0.0721
AGAP000556	362	293	206	263	311	240	325	272	212	276	323	258	277.47	270	286	1.033	0.046	0.695205	0.999308	0.0255	0.0262	0.0259	0.0259	TRUE	0.2473
AGAP000558	1356	2112	1112	1199	1091	1208	1217	1961	1145	1256	1132	1296	1334.56	1441	1228	0.913	-0.131	0.270495	0.999308	0.0505	0.0179	0.0309	0.0309	TRUE	1.5364
AGAP000559	367	263	250	248	215	226	329	244	257	260	223	243	259.4	277	242	0.917	-0.124	0.280755	0.999308	0.013	0.0269	0.0202	0.0202	TRUE	0.4187
AGAP000560	2152	2124	2051	1964	2210	2075	1932	1972	2111	2057	2292	2227	2098.71	2005	2192	1.076	0.106	0.244595	0.999308	0.0019	0.0172	0.0084	0.0084	TRUE	0.0271
AGAP000561	2619	2786	2271	2267	2250	2157	2351	2587	2338	2375	2334	2315	2383.27	2425	2341	0.971	-0.043	0.62862	0.999308	0.0014	0.017	0.0076	0.0076	TRUE	0.0452
AGAP000562	7815	8527	6644	6597	6849	5993	7016	7918	6839	6911	7105	6431	7036.7	7258	6816	0.95	-0.074	0.4258	0.999308	0.0043	0.0162	0.0092	0.0092	TRUE	0.0885
AGAP000563	1268	1423	1171	1100	1163	912	1138	1321	1205	1152	1206	979	1167.1	1221	1112	0.932	-0.102	0.324904	0.999308	0.0073	0.0182	0.0127	0.0127	TRUE	0.1557
AGAP000564	672	644	580	611	544	501	603	598	597	640	564	538	590.06	599	581	0.976	-0.035	0.728812	0.999308	0.0022	0.0207	0.0109	0.0109	TRUE	0.0864
AGAP000565	11194	11164	9144	9995	9831	8793	10050	10367	9413	10470	10198	9436	9988.94	9943	10035	1.008	0.011	0.899994	0.999308	0.002	0.0161	0.0079	0.0079	TRUE	0.0325
AGAP000566	543	479	390	460	364	330	487	445	401	482	378	354	424.56	444	405	0.94	-0.09	0.429608	0.999308	0.0156	0.0226	0.0192	0.0192	TRUE	0.2595
AGAP000567	1541	1988	1487	1420	1403	1311	1383	1846	1531	1488	1455	1407	1518.33	1587	1450	0.936	-0.096	0.361544	0.999308	0.0105	0.0177	0.014	0.014	TRUE	0.2904
AGAP000569	370	451	463	357	342	311	332	419	477	374	355	334	381.68	409	354	0.911	-0.134	0.23925	0.999308	0.0158	0.0233	0.0197	0.0197	TRUE	0.299
AGAP000570	44521	87382	42885	60827	61032	77188	39969	81143	44146	63720	63309	82834	62520.2	55086	69954	1.121	0.164	0.1688	0.999308	0.0822	0.0158	0.0452	0.0452	TRUE	1.3606
AGAP000571	60	62	61	51	50	46	54	58	63	53	52	49	54.81	58	51	0.95	-0.074	0.532485	0.999308	0	0.0683	0.0351	0.0351	TRUE	0.0844
AGAP000572	708	824	600	747	813	584	636	765	618	783	843	627	711.83	673	751	1.077	0.107	0.340158	0.999308	0.0161	0.0198	0.0184	0.0184	TRUE	0.2044
AGAP000573	2442	2302	2028	2153	2601	1841	2192	2138	2088	2255	2698	1976	2224.45	2139	2310	1.058	0.081	0.441648	0.999308	0.0121	0.0171	0.0145	0.0145	TRUE	0.3006
AGAP000574	416	635	495	475	519	414	373	590	510	498	538	444	492.15	491	493	1.003	0.005	0.967436	0.999308	0.0289	0.0216	0.025	0.025	TRUE	0.4039
AGAP000575	395	447	432	392	409	378	355	415	445	411	424	406	409.16	405	414	1.016	0.023	0.830973	0.999308	0.0046	0.0228	0.0136	0.0136	TRUE	0.1435
AGAP000576	1192	1315	1123	1148	1104	1013	1070	1221	1156	1203	1145	1087	1147.02	1149	1145	0.997	-0.004	0.966539	0.999308	0.0026	0.0183	0.0095	0.0095	TRUE	0.0433
AGAP000577	4447	5468	5262	4602	4114	3605	3992	5078	5417	4821	4267	3869	4573.95	4829	4319	0.925	-0.113	0.303686	0.999308	0.0177	0.0164	0.0174	0.0174	TRUE	0.2373
AGAP000578	1810	2250	1760	1821	1907	1632	1625	2089	1812	1908	1978	1751	1860.53	1842	1879	1.015	0.022	0.834059	0.999308	0.0094	0.0173	0.0131	0.0131	TRUE	0.1604
AGAP000579	454	1190	484	307	670	718	408	1105	498	322	695	771	632.99	670	596	0.983	-0.025	0.76629	0.999308	0.2345	0.0203	0.0981	0.2345	TRUE	4.8094
AGAP000580	0	1	0	0	0	0	0	1	0	0	0	0	0.15	0	0	0.998	-0.003	0.841821	0.999308	0	18.6307	10	10	TRUE	0.701
AGAP000581	5	6	6	1	3	1	4	6	6	1	3	1	3.58	5	2	0.948	-0.078	0.145703	0.999308	0	0.8209	0.4584	0.4584	TRUE	0.5406
AGAP000585	256	270	255	199	206	227	230	251	262	208	214	244	234.8	248	222	0.929	-0.107	0.339083	0.999308	0	0.0281	0.0154	0.0154	TRUE	0.051
AGAP000586	10912	12369	6949	8007	10828	8039	9796	11486	7153	8388	11232	8627	9447.07	9478	9416	0.996	-0.006	0.960677	0.999308	0.041	0.0161	0.0275	0.0275	TRUE	0.3429
AGAP000587	8	3	4	12	3	10	7	3	4	13	3	11	6.75	5	9	1.048	0.068	0.286307	0.999308	0.1858	0.4426	0.3418	0.3418	TRUE	1.3594
AGAP000588	74	58	37	46	47	38	66	54	38	48	49	41	49.35	53	46	0.95	-0.074	0.520777	0.999308	0.0243	0.0742	0.0536	0.0536	TRUE	0.2863
AGAP000589	1132	1169	968	974	926	712	1016	1086	996	1020	961	764	973.87	1033	915	0.916	-0.126	0.238359	0.999308	0.0102	0.0187	0.0148	0.0148	TRUE	0.2915
AGAP000591	540	467	427	360	391	395	485	434	440	377	406	424	427.43	453	402	0.915	-0.128	0.218475	0.999308	0.0014	0.0225	0.0116	0.0116	TRUE	0.0679
AGAP000592	33	36	25	17	22	32	30	33	26	18	23	34	27.29	30	25	0.957	-0.063	0.544144	0.999308	0.0193	0.1213	0.0828	0.0828	TRUE	0.5267
AGAP000594	586	705	508	564	573	634	526	655	523	591	594	680	594.88	568	622	1.066	0.093	0.393925	0.999308	0.0096	0.0206	0.0152	0.0152	TRUE	0.171
AGAP000595	1280	1750	1287	1293	1384	1695	1149	1625	1325	1354	1436	1819	1451.36	1366	1536	1.078	0.109	0.342218	0.999308	0.0261	0.0178	0.0222	0.0222	TRUE	0.4011
AGAP000596	1070	1389	1124	892	1081	942	961	1290	1157	934	1121	1011	1079.02	1136	1022	0.929	-0.107	0.326505	0.999308	0.0135	0.0185	0.0163	0.0163	TRUE	0.2163
AGAP000597	131	141	113	154	159	104	118	131	116	161	165	112	133.79	122	146	1.102	0.141	0.238734	0.999308	0.0172	0.0373	0.0285	0.0285	TRUE	0.3221
AGAP000598	1685	1490	1390	1420	1720	1634	1513	1384	1431	1488	1784	1754	1558.74	1443	1675	1.124	0.169	0.0868966	0.999308	0.0048	0.0176	0.0108	0.0108	TRUE	0.0878
AGAP000599	76	99	101	74	84	74	68	92	104	78	87	79	84.7	88	81	0.965	-0.052	0.662179	0.999308	0.0141	0.0498	0.0344	0.0344	TRUE	0.3303
AGAP000601	1051	877	870	849	952	848	944	814	896	889	988	910	906.74	885	929	1.039	0.055	0.573752	0.999308	0.0033	0.019	0.0103	0.0103	TRUE	0.0651
AGAP000602	759	804	692	748	775	608	681	747	712	784	804	652	730.05	713	747	1.035	0.049	0.634247	0.999308	0.0059	0.0197	0.0124	0.0124	TRUE	0.1324
AGAP000603	364	2887	1188	422	218	916	327	2681	1223	442	226	983	980.3	1410	550	0.948	-0.077	0.176427	0.999308	0.6444	0.0187	0.2211	0.6444	TRUE	0.6308
AGAP000604	1587	9102	3569	1390	1550	3504	1425	8452	3674	1456	1608	3760	3395.84	4517	2275	0.948	-0.076	0.237309	0.999308	0.4756	0.0166	0.1622	0.4756	TRUE	0.8742
AGAP000605	37895	36570	19823	22219	20930	37228	34021	33959	20406	23276	21711	39951	28887.2	29462	28313	0.982	-0.026	0.824826	0.999308	0.0789	0.0159	0.0485	0.0485	TRUE	1.468
AGAP000606	61	66	59	68	53	35	55	61	61	71	55	38	56.76	59	55	0.972	-0.04	0.726629	0.999308	0.0296	0.0665	0.052	0.052	TRUE	0.2378
AGAP000607	0	0	0	0	0	0	0	0	0	0	0	0	0	0	0	NA	NA	NA	NA	NA	NA	NA	NA	NA	NA
AGAP000609	0	0	0	0	0	0	0	0	0	0	0	0	0	0	0	NA	NA	NA	NA	NA	NA	NA	NA	NA	NA
AGAP000610	0	0	0	0	0	0	0	0	0	0	0	0	0	0	0	NA	NA	NA	NA	NA	NA	NA	NA	NA	NA
AGAP000611	0	0	0	0	0	0	0	0	0	0	0	0	0	0	0	NA	NA	NA	NA	NA	NA	NA	NA	NA	NA
AGAP000612	0	0	0	0	0	0	0	0	0	0	0	0	0	0	0	NA	NA	NA	NA	NA	NA	NA	NA	NA	NA
AGAP000614	225	195	194	199	164	122	202	181	200	208	170	131	182.05	194	170	0.928	-0.108	0.364324	0.999308	0.0214	0.0316	0.0272	0.0272	TRUE	0.2605
AGAP000615	2023	2174	1862	1816	1869	1734	1816	2019	1917	1902	1939	1861	1908.94	1917	1901	0.993	-0.01	0.906935	0.999308	0.0012	0.0173	0.0077	0.0077	TRUE	0.0268
AGAP000616	4300	3764	3642	3282	3414	3239	3860	3495	3749	3438	3541	3476	3593.35	3701	3485	0.95	-0.074	0.391477	0.999308	0.0012	0.0166	0.0071	0.0071	TRUE	0.0247
AGAP000617	1740	1746	1376	1473	1785	1390	1562	1621	1416	1543	1852	1492	1581.04	1533	1629	1.047	0.066	0.52361	0.999308	0.0083	0.0176	0.0128	0.0128	TRUE	0.1947
AGAP000618	7725	7860	8732	7270	7737	7555	6935	7299	8989	7616	8026	8108	7828.64	7741	7917	1.017	0.025	0.808891	0.999308	0.0083	0.0161	0.0128	0.0128	TRUE	0.2334
AGAP000619	567	557	375	443	389	349	509	517	386	464	404	375	442.4	471	414	0.919	-0.122	0.285298	0.999308	0.0167	0.0223	0.0196	0.0196	TRUE	0.2307
AGAP000620	601	481	357	454	377	359	540	447	367	476	391	385	434.27	451	417	0.952	-0.071	0.5417	0.999308	0.0231	0.0224	0.0227	0.0227	TRUE	0.2534
AGAP000621	0	0	0	0	0	0	0	0	0	0	0	0	0	0	0	NA	NA	NA	NA	NA	NA	NA	NA	NA	NA
AGAP000622	3038	3683	3038	2840	2893	2594	2727	3420	3127	2975	3001	2784	3005.75	3091	2920	0.956	-0.064	0.516965	0.999308	0.0066	0.0167	0.0113	0.0113	TRUE	0.1194
AGAP000623	417	526	429	448	415	404	374	488	442	469	430	434	439.63	435	444	1.016	0.023	0.836657	0.999308	0.008	0.0223	0.0151	0.0151	TRUE	0.1814
AGAP000624	2137	1833	1824	1968	1902	1942	1919	1702	1878	2062	1973	2084	1936.15	1833	2040	1.092	0.127	0.162302	0.999308	0.0019	0.0173	0.0083	0.0083	TRUE	0.0594
AGAP000625	4544	4180	3824	3950	4276	3985	4079	3882	3936	4138	4436	4277	4124.55	3966	4284	1.068	0.095	0.256761	0.999308	0.0006	0.0165	0.0067	0.0067	TRUE	0.0159
AGAP000626	2662	2314	1988	1965	2049	1975	2390	2149	2046	2058	2125	2119	2148.08	2195	2101	0.965	-0.052	0.577756	0.999308	0.0027	0.0171	0.0089	0.0089	TRUE	0.0807
AGAP000627	3663	3303	2909	2772	2920	2813	3289	3067	2995	2904	3029	3019	3050.29	3117	2984	0.964	-0.053	0.539258	0.999308	0.0012	0.0167	0.0073	0.0073	TRUE	0.0321
AGAP000628	8	7	5	4	6	12	7	7	5	4	6	13	7.02	6	8	1.019	0.027	0.694006	0.999308	0	0.4262	0.275	0.275	TRUE	1.3027
AGAP000629	686	607	764	740	677	530	616	564	786	775	702	569	668.7	655	682	1.026	0.037	0.749866	0.999308	0.0257	0.0201	0.0228	0.0228	TRUE	0.3282
AGAP000630	877	914	810	808	776	612	787	849	834	846	805	657	796.34	823	769	0.952	-0.072	0.496144	0.999308	0.008	0.0194	0.0135	0.0135	TRUE	0.2145
AGAP000631	913	1023	923	790	802	711	820	950	950	828	832	763	857.04	907	808	0.914	-0.129	0.194192	0.999308	0.0037	0.0191	0.0107	0.0107	TRUE	0.0653
AGAP000633	1370	1662	1229	1411	1326	1498	1230	1543	1265	1478	1375	1608	1416.59	1346	1487	1.076	0.106	0.311322	0.999308	0.0101	0.0178	0.0138	0.0138	TRUE	0.16
AGAP000634	752	618	541	621	598	464	675	574	557	651	620	498	595.78	602	590	0.986	-0.021	0.851359	0.999308	0.0135	0.0206	0.0171	0.0171	TRUE	0.2241
AGAP000635	248	294	255	235	226	233	223	273	262	246	234	250	248.13	253	243	0.976	-0.036	0.748727	0.999308	0.0026	0.0274	0.0154	0.0154	TRUE	0.1132
AGAP000636	154	138	135	146	132	167	138	128	139	153	137	179	145.74	135	156	1.091	0.125	0.286339	0.999308	0	0.0355	0.0211	0.0211	TRUE	0.2572
AGAP000637	315	310	394	322	265	314	283	288	406	337	275	337	320.9	326	316	0.984	-0.023	0.842413	0.999308	0.0251	0.0248	0.0249	0.0249	TRUE	0.553
AGAP000638	2	3	2	4	1	0	2	3	2	4	1	0	1.98	2	2	0.994	-0.009	0.814266	0.999308	0.1179	1.4723	1.0018	1.0018	TRUE	0.8054
AGAP000639	414	556	404	322	438	347	372	516	416	337	454	372	411.32	435	388	0.932	-0.101	0.385194	0.999308	0.0229	0.0228	0.0231	0.0231	TRUE	0.4069
AGAP000640	0	0	0	0	0	0	0	0	0	0	0	0	0	0	0	NA	NA	NA	NA	NA	NA	NA	NA	NA	NA
AGAP000641	0	0	0	0	0	0	0	0	0	0	0	0	0	0	0	NA	NA	NA	NA	NA	NA	NA	NA	NA	NA
AGAP000642	0	0	0	0	0	0	0	0	0	0	0	0	0	0	0	NA	NA	NA	NA	NA	NA	NA	NA	NA	NA
AGAP000643	0	0	0	0	0	0	0	0	0	0	0	0	0	0	0	NA	NA	NA	NA	NA	NA	NA	NA	NA	NA
AGAP000644	0	0	0	0	0	0	0	0	0	0	0	0	0	0	0	NA	NA	NA	NA	NA	NA	NA	NA	NA	NA
AGAP000646	1203	1017	1110	1005	833	761	1080	944	1143	1053	864	817	983.43	1056	911	0.901	-0.151	0.162835	0.999308	0.0125	0.0187	0.0156	0.0156	TRUE	0.1561
AGAP000647	26	5	35	25	12	26	23	5	36	26	12	28	21.76	21	22	1.005	0.007	0.926153	0.999308	0.4263	0.1482	0.2549	0.2549	TRUE	0.3376
AGAP000648	1018	1027	797	924	884	831	914	954	820	968	917	892	910.79	896	926	1.026	0.037	0.708244	0.999308	0.0027	0.0189	0.01	0.01	TRUE	0.0691
AGAP000649	622	701	633	561	628	640	558	651	652	588	651	687	631.15	620	642	1.026	0.037	0.721514	0.999308	0.0054	0.0203	0.0125	0.0125	TRUE	0.0981
AGAP000650	972	665	651	751	517	504	873	618	670	787	536	541	670.69	720	621	0.919	-0.122	0.30024	0.999308	0.0394	0.0201	0.029	0.029	TRUE	0.5681
AGAP000651	60404	68982	55838	55665	62759	58424	54229	64056	57480	58312	65100	62698	60312.6	58588	62037	1.047	0.067	0.47466	0.999308	0.005	0.0158	0.0096	0.0096	TRUE	0.0716
AGAP000652	1358	1329	1323	1233	1238	1222	1219	1234	1362	1292	1284	1311	1283.73	1272	1296	1.016	0.022	0.807324	0.999308	0.0012	0.018	0.0083	0.0083	TRUE	0.0436
AGAP000653	694	677	644	582	516	576	623	629	663	610	535	618	612.95	638	588	0.938	-0.092	0.361044	0.999308	0.0018	0.0205	0.0106	0.0106	TRUE	0.0863
AGAP000654	62146	57295	49292	56704	48000	51871	55793	53204	50741	59401	49791	55665	54099.1	53246	54952	1.026	0.037	0.692612	0.999308	0.0044	0.0158	0.0095	0.0095	TRUE	0.078
AGAP000655	33131	34874	28858	32438	28567	30588	29744	32384	29707	33981	29633	32826	31378.9	30612	32147	1.041	0.058	0.519117	0.999308	0.0037	0.0159	0.0086	0.0086	TRUE	0.0517
AGAP000656	1293	1002	1084	985	1032	986	1161	930	1116	1032	1071	1058	1061.27	1069	1054	0.989	-0.016	0.874012	0.999308	0.0061	0.0185	0.0118	0.0118	TRUE	0.1511
AGAP000657	10	11	9	8	8	4	9	10	9	8	8	4	8.24	9	7	0.967	-0.049	0.51632	0.999308	0	0.3655	0.2018	0.2018	TRUE	0.4746
AGAP000658	74	44	60	48	44	54	66	41	62	50	46	58	53.82	56	51	0.965	-0.051	0.659795	0.999308	0.0224	0.0693	0.0499	0.0499	TRUE	0.4291
AGAP000659	374	372	368	291	313	262	336	345	379	305	325	281	328.45	353	304	0.897	-0.157	0.145039	0.999308	0	0.0246	0.0131	0.0131	TRUE	0.0767
AGAP000660	1039	974	906	752	943	939	933	904	933	788	978	1008	923.92	923	925	1.001	0.001	0.989038	0.999308	0.0077	0.0189	0.013	0.013	TRUE	0.1992
AGAP000662	2101	2121	1690	1591	1724	1550	1886	1970	1740	1667	1788	1663	1785.64	1865	1706	0.93	-0.105	0.253821	0.999308	0.0023	0.0174	0.0086	0.0086	TRUE	0.0385
AGAP000663	1316	1668	1207	1168	1253	1195	1181	1549	1242	1224	1300	1282	1296.43	1324	1269	0.969	-0.046	0.664746	0.999308	0.0105	0.018	0.014	0.014	TRUE	0.2866
AGAP000666	1986	1680	1409	1480	1433	1420	1783	1560	1450	1550	1486	1524	1559.03	1598	1520	0.962	-0.057	0.565073	0.999308	0.0049	0.0176	0.0107	0.0107	TRUE	0.1375
AGAP000667	45	24	38	38	31	29	40	22	39	40	32	31	34.15	34	34	1.004	0.006	0.958449	0.999308	0.0304	0.1001	0.0724	0.0724	TRUE	0.6756
AGAP000668	808	798	727	727	687	532	725	741	748	762	713	571	709.99	738	682	0.944	-0.083	0.440786	0.999308	0.0094	0.0198	0.0145	0.0145	TRUE	0.266
AGAP000669	14171	13073	15055	13417	12700	13277	12722	12140	15498	14055	13174	14248	13639.4	13453	13826	1.021	0.03	0.763625	0.999308	0.0078	0.016	0.0123	0.0123	TRUE	0.2058
AGAP000670	1208	1126	901	1392	931	1155	1085	1046	927	1458	966	1239	1120.17	1019	1221	1.125	0.171	0.133535	0.999308	0.0223	0.0184	0.0208	0.0208	TRUE	0.2583
AGAP000671	675	571	523	502	525	532	606	530	538	526	545	571	552.66	558	547	0.985	-0.023	0.824182	0.999308	0.002	0.021	0.0108	0.0108	TRUE	0.0707
AGAP000672	3714	3349	2761	3154	3135	2845	3334	3110	2842	3304	3252	3053	3149.24	3095	3203	1.028	0.04	0.668429	0.999308	0.0037	0.0167	0.0092	0.0092	TRUE	0.0666
AGAP000673	176	146	183	117	138	114	158	136	188	123	143	122	145	161	129	0.886	-0.175	0.139335	0.999308	0.0117	0.0356	0.0248	0.0248	TRUE	0.3874
AGAP000674	444	359	368	420	289	260	399	333	379	440	300	279	354.93	370	340	0.952	-0.072	0.544065	0.999308	0.032	0.0239	0.0276	0.0276	TRUE	0.6433
AGAP000675	1291	1047	797	867	809	739	1159	972	820	908	839	793	915.36	984	847	0.902	-0.149	0.177667	0.999308	0.0156	0.0189	0.0176	0.0176	TRUE	0.2832
AGAP000676	344	284	296	285	256	219	309	264	305	299	266	235	279.4	293	267	0.94	-0.089	0.427574	0.999308	0.0071	0.0261	0.017	0.017	TRUE	0.1469
AGAP000678	272	283	222	251	201	187	244	263	229	263	208	201	234.6	245	224	0.944	-0.083	0.468438	0.999308	0.0087	0.0281	0.019	0.019	TRUE	0.1999
AGAP000679	9062	7087	8778	8217	8573	7357	8136	6581	9036	8608	8893	7895	8191.41	7918	8465	1.05	0.07	0.508804	0.999308	0.012	0.0161	0.0153	0.0153	TRUE	0.2908
AGAP000680	169	128	101	129	128	124	152	119	104	135	133	133	129.26	125	134	1.037	0.052	0.659049	0.999308	0.0113	0.0381	0.0262	0.0262	TRUE	0.3107
AGAP000681	1242	981	878	995	952	793	1115	911	904	1042	988	851	968.44	977	960	0.988	-0.018	0.869486	0.999308	0.0116	0.0188	0.0151	0.0151	TRUE	0.1918
AGAP000682	1081	831	828	926	933	1006	970	772	852	970	968	1080	935.32	865	1006	1.119	0.163	0.117704	0.999308	0.0071	0.0189	0.0129	0.0129	TRUE	0.143
AGAP000684	833	719	681	649	615	593	748	668	701	680	638	636	678.45	706	651	0.939	-0.091	0.352134	0.999308	0.001	0.02	0.0096	0.0096	TRUE	0.0435
AGAP000685	728	630	615	552	689	489	654	585	633	578	715	525	614.9	624	606	0.98	-0.029	0.79128	0.999308	0.0125	0.0205	0.0165	0.0165	TRUE	0.2733
AGAP000686	49	48	48	38	44	46	44	45	49	40	46	49	45.46	46	45	0.991	-0.013	0.913597	0.999308	0	0.0791	0.042	0.042	TRUE	0.0859
AGAP000687	9	7	13	9	10	4	8	7	13	9	10	4	8.68	9	8	0.985	-0.022	0.768159	0.999308	0	0.3478	0.2305	0.2305	TRUE	0.6418
AGAP000688	10	22	33	13	20	25	9	20	34	14	21	27	20.76	21	21	0.995	-0.007	0.938091	0.999308	0.2009	0.1545	0.1731	0.1731	TRUE	0.2369
AGAP000689	1932	2745	1850	1945	1786	1843	1734	2549	1904	2038	1853	1978	2009.3	2062	1956	0.965	-0.052	0.643618	0.999308	0.0195	0.0172	0.0193	0.0193	TRUE	0.5634
AGAP000690	398	358	414	378	224	300	357	332	426	396	232	322	344.37	372	317	0.916	-0.127	0.286389	0.999308	0.0396	0.0241	0.031	0.031	TRUE	0.3419
AGAP000691	841	969	910	777	915	777	755	900	937	814	949	834	864.75	864	866	1.002	0.003	0.980516	0.999308	0.0088	0.0191	0.0137	0.0137	TRUE	0.1463
AGAP000692	38556	35420	33865	37335	37774	35204	34614	32891	34861	39111	39183	37779	36406.5	34122	38691	1.116	0.158	0.0495168	0.999308	0.0007	0.0159	0.0061	0.0061	TRUE	0.0181
AGAP000693	18837	16658	11216	11010	19879	11584	16911	15469	11546	11534	20621	12431	14751.9	14642	14862	1.008	0.011	0.926356	0.999308	0.0603	0.016	0.0389	0.0389	TRUE	1.4419
AGAP000694	41375	41312	43436	40530	39293	39533	37145	38362	44713	42458	40759	42425	40977	40073	41881	1.036	0.052	0.582965	0.999308	0.0047	0.0159	0.0097	0.0097	TRUE	0.1156
AGAP000695	151	200	138	153	168	178	136	186	142	160	174	191	164.82	155	175	1.075	0.105	0.375461	0.999308	0.0129	0.0333	0.024	0.024	TRUE	0.2397
AGAP000696	183	167	145	192	185	193	164	155	149	201	192	207	178.13	156	200	1.177	0.235	0.0377995	0.999308	0	0.032	0.0155	0.0155	TRUE	0.0563
AGAP000697	1095	709	1034	909	876	922	983	658	1064	952	909	989	926.03	902	950	1.033	0.046	0.689689	0.999308	0.031	0.0189	0.0246	0.0246	TRUE	0.7039
AGAP000698	1253	1363	1107	1181	1152	1132	1125	1266	1140	1237	1195	1215	1196.18	1177	1216	1.027	0.038	0.682098	0.999308	0.0015	0.0182	0.0086	0.0086	TRUE	0.0483
AGAP000699	1361	1340	1316	1269	1402	1355	1222	1244	1355	1329	1454	1454	1343.11	1274	1412	1.088	0.121	0.195024	0.999308	0.0021	0.0179	0.0089	0.0089	TRUE	0.0259
AGAP000700	1777	1907	1672	1472	1773	1632	1595	1771	1721	1542	1839	1751	1703.31	1696	1711	1.007	0.01	0.917285	0.999308	0.0049	0.0175	0.0105	0.0105	TRUE	0.0884
AGAP000702	138	203	173	157	137	122	124	189	178	164	142	131	154.66	164	146	0.942	-0.086	0.470816	0.999308	0.0256	0.0344	0.0305	0.0305	TRUE	0.4105
AGAP000703	212	222	235	203	206	192	190	206	242	213	214	206	211.79	213	211	0.995	-0.008	0.946047	0.999308	0.0034	0.0294	0.0171	0.0171	TRUE	0.158
AGAP000704	1149	1211	1010	917	1112	1033	1032	1125	1040	961	1153	1109	1069.74	1066	1074	1.006	0.009	0.925349	0.999308	0.0047	0.0185	0.011	0.011	TRUE	0.1008
AGAP000705	2534	2045	1849	2215	2143	2228	2275	1899	1903	2320	2223	2391	2168.59	2026	2311	1.109	0.15	0.126916	0.999308	0.0056	0.0171	0.0107	0.0107	TRUE	0.1068
AGAP000706	19	3	6	12	21	7	17	3	6	13	22	8	11.31	9	14	1.044	0.062	0.369988	0.999308	0.3891	0.2704	0.3174	0.3174	TRUE	0.7316
AGAP000707	416	468	461	371	388	320	373	435	475	389	402	343	402.86	428	378	0.919	-0.122	0.267915	0.999308	0.0083	0.0229	0.0156	0.0156	TRUE	0.1489
AGAP000708	3214	2894	2581	2792	2649	2612	2885	2687	2657	2925	2748	2803	2784.23	2743	2825	1.025	0.036	0.681809	0.999308	0.0012	0.0168	0.0073	0.0073	TRUE	0.0227
AGAP000711	2418	2511	1826	2012	1985	1514	2171	2332	1880	2108	2059	1625	2028.95	2128	1931	0.933	-0.1	0.358022	0.999308	0.0143	0.0172	0.0163	0.0163	TRUE	0.2678
AGAP000713	3652	3421	2532	2734	2783	2306	3279	3177	2606	2864	2887	2475	2881.23	3021	2742	0.93	-0.104	0.315104	0.999308	0.0102	0.0168	0.0136	0.0136	TRUE	0.1486
AGAP000714	4	0	2	4	3	3	4	0	2	4	3	3	2.7	2	3	1.022	0.031	0.480461	0.999308	0	1.0847	0.7281	0.7281	TRUE	0.5983
AGAP000715	224	197	138	153	172	136	201	183	142	160	178	146	168.46	175	161	0.953	-0.069	0.560175	0.999308	0.0148	0.0329	0.0247	0.0247	TRUE	0.2482
AGAP000717	3469	2712	2287	2828	2377	1984	3114	2518	2354	2962	2466	2129	2590.71	2662	2519	0.964	-0.053	0.638211	0.999308	0.0241	0.0169	0.0204	0.0204	TRUE	0.3035
AGAP000718	240	271	205	247	118	132	215	252	211	259	122	142	200.16	226	174	0.895	-0.16	0.176884	0.999308	0.0794	0.0302	0.0505	0.0505	TRUE	1.1455
AGAP000719	10950	12002	9955	10299	8320	9595	9831	11145	10248	10789	8630	10297	10156.6	10408	9905	0.962	-0.055	0.581701	0.999308	0.0073	0.0161	0.012	0.012	TRUE	0.167
AGAP000720	3354	3300	3399	2671	3065	2637	3011	3064	3499	2798	3179	2830	3063.62	3191	2936	0.936	-0.095	0.325058	0.999308	0.0056	0.0167	0.0104	0.0104	TRUE	0.1039
AGAP000721	6134	5993	5815	5734	5197	5046	5507	5565	5986	6007	5391	5415	5645.11	5686	5604	0.988	-0.017	0.846657	0.999308	0.0023	0.0163	0.0082	0.0082	TRUE	0.0464
AGAP000723	2276	2064	1693	1754	1887	1495	2043	1917	1743	1837	1957	1604	1850.32	1901	1799	0.959	-0.061	0.550364	0.999308	0.0077	0.0173	0.0121	0.0121	TRUE	0.1206
AGAP000724	336	547	410	397	415	464	302	508	422	416	430	498	429.33	411	448	1.051	0.072	0.541252	0.999308	0.0359	0.0225	0.0286	0.0286	TRUE	0.361
AGAP000725	611	596	505	536	514	579	549	553	520	561	533	621	556.31	541	572	1.044	0.062	0.540254	0.999308	0.0017	0.021	0.0108	0.0108	TRUE	0.078
AGAP000726	815	1081	1050	771	958	797	732	1004	1081	808	994	855	912.18	939	886	0.964	-0.054	0.640276	0.999308	0.0253	0.0189	0.022	0.022	TRUE	0.4145
AGAP000727	1298	1248	1081	1087	1042	841	1165	1159	1113	1139	1081	903	1093.18	1146	1041	0.93	-0.105	0.300917	0.999308	0.0059	0.0184	0.012	0.012	TRUE	0.186
AGAP000728	551	529	480	536	410	437	495	491	494	561	425	469	489.29	493	485	0.988	-0.017	0.875625	0.999308	0.0078	0.0217	0.0147	0.0147	TRUE	0.2122
AGAP000731	245	341	325	249	227	229	220	317	335	261	235	246	268.87	291	247	0.91	-0.136	0.248259	0.999308	0.0229	0.0265	0.0248	0.0248	TRUE	0.4157
AGAP000732	709	301	410	506	245	416	637	280	422	530	254	446	428.12	446	410	0.97	-0.044	0.702333	0.999308	0.1448	0.0225	0.07	0.07	TRUE	0.36
AGAP000733	2686	2212	2020	2083	2062	1883	2411	2054	2079	2182	2139	2021	2147.76	2181	2114	0.975	-0.036	0.703508	0.999308	0.0044	0.0171	0.0099	0.0099	TRUE	0.1102
AGAP000734	115	97	88	86	86	87	103	90	91	90	89	93	92.76	95	91	0.978	-0.032	0.786245	0.999308	0	0.0468	0.0239	0.0239	TRUE	0.0786
AGAP000735	4037	3428	3082	3538	3477	2860	3624	3183	3173	3706	3607	3069	3393.72	3327	3461	1.031	0.044	0.658912	0.999308	0.0077	0.0166	0.0117	0.0117	TRUE	0.1108
AGAP000736	174	170	158	152	187	137	156	158	163	159	194	147	162.82	159	167	1.03	0.043	0.713422	0.999308	0.0043	0.0335	0.0202	0.0202	TRUE	0.2472
AGAP000737	510	492	441	671	812	402	458	457	454	703	842	431	557.55	456	659	1.212	0.278	0.0199666	0.999308	0.0542	0.0209	0.0355	0.0355	TRUE	0.4472
AGAP000738	828	601	646	749	742	692	743	558	665	785	770	743	710.56	655	766	1.119	0.162	0.130294	0.999308	0.0093	0.0198	0.0144	0.0144	TRUE	0.2538
AGAP000739	77623	72864	64074	70421	63654	66590	69687	67661	65958	73770	66029	71461	69094.4	67769	70420	1.033	0.047	0.58081	0.999308	0.002	0.0158	0.0072	0.0072	TRUE	0.0334
AGAP000740	129	154	108	87	92	92	116	143	111	91	95	99	109.22	123	95	0.867	-0.206	0.0836868	0.999308	0	0.0422	0.0247	0.0247	TRUE	0.3992
AGAP000741	67	86	72	80	58	64	60	80	74	84	60	69	71.13	71	71	0.997	-0.004	0.973362	0.999308	0.0108	0.0563	0.0372	0.0372	TRUE	0.2233
AGAP000743	1120	952	1268	988	982	1013	1005	884	1305	1035	1019	1087	1055.92	1065	1047	0.989	-0.016	0.885024	0.999308	0.0197	0.0185	0.0191	0.0191	TRUE	0.4786
AGAP000744	0	1	0	2	1	1	0	1	0	2	1	1	0.86	0	1	1.017	0.024	0.375058	0.999308	0	3.3826	1.992	1.992	TRUE	0.6318
AGAP000745	36	52	56	33	34	37	32	48	58	35	35	40	41.3	46	37	0.928	-0.108	0.335499	0.999308	0.0255	0.0855	0.0605	0.0605	TRUE	0.4196
AGAP000747	3971	3971	3149	3498	3377	2939	3565	3687	3242	3664	3503	3154	3469.24	3498	3440	0.987	-0.019	0.839586	0.999308	0.0048	0.0166	0.0099	0.0099	TRUE	0.0668
AGAP000748	256	279	288	254	258	218	230	259	296	266	268	234	258.84	262	256	0.986	-0.021	0.85614	0.999308	0.0072	0.0269	0.0175	0.0175	TRUE	0.1575
AGAP000749	0	0	0	0	0	0	0	0	0	0	0	0	0	0	0	NA	NA	NA	NA	NA	NA	NA	NA	NA	NA
AGAP000750	0	0	0	0	0	0	0	0	0	0	0	0	0	0	0	NA	NA	NA	NA	NA	NA	NA	NA	NA	NA
AGAP000751	110	89	92	81	91	80	99	83	95	85	94	86	90.2	92	88	0.979	-0.031	0.795348	0.999308	0	0.0477	0.0254	0.0254	TRUE	0.0664
AGAP000752	2356	2063	2105	2307	2289	2048	2115	1916	2167	2417	2374	2198	2197.78	2066	2330	1.103	0.142	0.126829	0.999308	0.0026	0.0171	0.0088	0.0088	TRUE	0.0639
AGAP000754	1312	1307	1050	1202	997	871	1178	1214	1081	1259	1034	935	1116.75	1158	1076	0.949	-0.076	0.481942	0.999308	0.0124	0.0184	0.0153	0.0153	TRUE	0.2288
AGAP000755	2941	2349	2769	2657	2810	2474	2640	2181	2850	2783	2915	2655	2670.87	2557	2784	1.066	0.092	0.369931	0.999308	0.0093	0.0169	0.0132	0.0132	TRUE	0.2263
AGAP000756	961	703	705	794	586	892	863	653	726	832	608	957	773.03	747	799	1.041	0.058	0.622937	0.999308	0.0345	0.0195	0.0265	0.0265	TRUE	0.3656
AGAP000757	465	468	376	400	355	395	417	435	387	419	368	424	408.38	413	404	0.983	-0.025	0.814321	0.999308	0.0021	0.0228	0.0123	0.0123	TRUE	0.0727
AGAP000758	439	444	379	398	454	340	394	412	390	417	471	365	408.22	399	418	1.033	0.047	0.664198	0.999308	0.0059	0.0228	0.0144	0.0144	TRUE	0.1618
AGAP000759	2075	1921	1749	1969	1901	1802	1863	1784	1800	2063	1972	1934	1902.58	1816	1990	1.08	0.111	0.198089	0.999308	0.0003	0.0173	0.007	0.007	TRUE	0.018
AGAP000760	690	547	626	619	756	521	619	508	644	648	784	559	627.26	590	664	1.079	0.11	0.333889	0.999308	0.0197	0.0204	0.0205	0.0205	TRUE	0.3806
AGAP000761	867	757	659	755	538	731	778	703	678	791	558	784	715.52	720	711	0.992	-0.012	0.916205	0.999308	0.0198	0.0198	0.0198	0.0198	TRUE	0.4262
AGAP000762	246	216	151	198	184	163	221	201	155	207	191	175	191.68	192	191	0.995	-0.007	0.955439	0.999308	0.0142	0.0308	0.0233	0.0233	TRUE	0.2949
AGAP000763	780	872	742	718	714	679	700	810	764	752	741	729	749.21	758	741	0.982	-0.026	0.787052	0.999308	0.0017	0.0196	0.0097	0.0097	TRUE	0.0502
AGAP000765	261	322	256	217	212	174	234	299	264	227	220	187	238.47	266	211	0.864	-0.211	0.0661951	0.999308	0.0089	0.0279	0.0189	0.0189	TRUE	0.2534
AGAP000767	1373	1520	1407	1153	1438	1246	1233	1411	1448	1208	1492	1337	1354.85	1364	1346	0.99	-0.015	0.886901	0.999308	0.0085	0.0179	0.0129	0.0129	TRUE	0.1049
AGAP000768	290	390	339	325	294	336	260	362	349	340	305	361	329.58	324	335	1.023	0.032	0.77806	0.999308	0.0164	0.0245	0.0206	0.0206	TRUE	0.3583
AGAP000769	3061	3470	2383	2856	2432	2643	2748	3222	2453	2992	2523	2836	2795.71	2808	2784	0.994	-0.009	0.930457	0.999308	0.0128	0.0168	0.0147	0.0147	TRUE	0.2062
AGAP000770	1016	1268	883	875	1178	914	912	1177	909	917	1222	981	1019.66	999	1040	1.026	0.038	0.739633	0.999308	0.0218	0.0186	0.0202	0.0202	TRUE	0.3067
AGAP000771	592	509	468	541	569	577	531	473	482	567	590	619	543.68	495	592	1.147	0.198	0.049542	0.999308	0.0012	0.0211	0.0105	0.0105	TRUE	0.0404
AGAP000772	135	119	86	93	71	84	121	111	89	97	74	90	96.91	107	87	0.903	-0.147	0.218143	0.999308	0.0122	0.0455	0.0313	0.0313	TRUE	0.2914
AGAP000773	295	338	284	281	247	210	265	314	292	294	256	225	274.5	290	258	0.927	-0.109	0.336228	0.999308	0.0086	0.0263	0.0179	0.0179	TRUE	0.181
AGAP000774	961	948	771	757	636	564	863	880	794	793	660	605	765.79	846	686	0.86	-0.218	0.0410603	0.999308	0.0094	0.0195	0.0144	0.0144	TRUE	0.1854
AGAP000776	2758	4680	3043	2500	2776	2521	2476	4346	3132	2619	2880	2705	3026.37	3318	2735	0.891	-0.166	0.157638	0.999308	0.0415	0.0167	0.0277	0.0277	TRUE	0.5097
AGAP000777	501	369	391	434	435	405	450	343	402	455	451	435	422.57	398	447	1.084	0.117	0.284449	0.999308	0.0073	0.0226	0.0149	0.0149	TRUE	0.2129
AGAP000778	299	239	278	259	277	267	268	222	286	271	287	287	270.29	259	282	1.059	0.083	0.459748	0.999308	0.0052	0.0264	0.0163	0.0163	TRUE	0.206
AGAP000779	148	137	127	114	147	87	133	127	131	119	152	93	126.02	130	121	0.966	-0.05	0.677014	0.999308	0.0205	0.0386	0.0309	0.0309	TRUE	0.2564
AGAP000780	1361	1162	967	1211	1249	1133	1222	1079	995	1269	1296	1216	1179.4	1099	1260	1.112	0.153	0.12382	0.999308	0.0047	0.0182	0.011	0.011	TRUE	0.1059
AGAP000781	1067	949	1047	872	938	1066	958	881	1078	913	973	1144	991.23	972	1010	1.028	0.04	0.707513	0.999308	0.0109	0.0187	0.0147	0.0147	TRUE	0.1749
AGAP000782	267	209	160	192	183	197	240	194	165	201	190	211	200.14	200	201	1.003	0.004	0.971183	0.999308	0.0145	0.0302	0.0229	0.0229	TRUE	0.3392
AGAP000783	1156	1069	925	947	902	754	1038	993	952	992	936	809	953.26	994	912	0.936	-0.095	0.345647	0.999308	0.0051	0.0188	0.0114	0.0114	TRUE	0.1353
AGAP000784	1907	2592	2140	1900	2550	2166	1712	2407	2203	1990	2645	2324	2213.64	2107	2320	1.066	0.092	0.418666	0.999308	0.0247	0.0171	0.0208	0.0208	TRUE	0.3543
AGAP000785	702	1049	478	569	521	461	630	974	492	596	540	495	621.27	699	544	0.881	-0.183	0.126562	0.999308	0.065	0.0204	0.0389	0.0389	TRUE	0.8586
AGAP000786	75	105	70	72	115	39	67	98	72	75	119	42	78.91	79	79	1	0	0.997449	0.999507	0.1324	0.0523	0.0843	0.0843	TRUE	0.2661
AGAP000787	1448	1357	1109	1144	1127	1107	1300	1260	1142	1198	1169	1188	1209.52	1234	1185	0.968	-0.048	0.609665	0.999308	0.0016	0.0182	0.0086	0.0086	TRUE	0.0464
AGAP000788	1	3	3	0	2	1	1	3	3	0	2	1	1.65	2	1	0.983	-0.025	0.496561	0.999308	0	1.7584	1.0795	1.0795	TRUE	0.4813
AGAP000789	20	27	15	22	30	20	18	25	15	23	31	21	22.35	19	25	1.061	0.086	0.396042	0.999308	0	0.1447	0.091	0.091	TRUE	0.5611
AGAP000790	1760	1829	1571	1631	1835	1614	1580	1698	1617	1709	1903	1732	1706.63	1632	1781	1.075	0.104	0.256282	0.999308	0.0019	0.0175	0.0084	0.0084	TRUE	0.0547
AGAP000791	1552	1563	1268	1207	1329	1131	1393	1451	1305	1264	1379	1214	1334.46	1383	1286	0.943	-0.085	0.371168	0.999308	0.0028	0.0179	0.0093	0.0093	TRUE	0.0383
AGAP000792	2519	2906	2531	2220	2275	2171	2261	2698	2605	2326	2360	2330	2430.11	2521	2339	0.941	-0.088	0.353519	0.999308	0.0036	0.017	0.0095	0.0095	TRUE	0.0871
AGAP000793	171	136	162	116	181	148	154	126	167	122	188	159	152.44	149	156	1.025	0.036	0.762742	0.999308	0.0265	0.0347	0.0311	0.0311	TRUE	0.2412
AGAP000794	13310	13193	14198	14440	14668	13688	11949	12251	14615	15127	15215	14689	13974.5	12938	15010	1.126	0.171	0.0754778	0.999308	0.0064	0.016	0.0104	0.0104	TRUE	0.1186
AGAP000795	70	78	66	58	52	51	63	72	68	61	54	55	62.11	68	57	0.92	-0.12	0.313298	0.999308	0	0.0622	0.0323	0.0323	TRUE	0.1014
AGAP000797	144	119	120	120	110	110	129	111	124	126	114	118	120.19	121	119	0.991	-0.013	0.913236	0.999308	0	0.0397	0.0207	0.0207	TRUE	0.0572
AGAP000798	122	144	152	137	147	131	110	134	156	144	152	141	139.38	133	146	1.052	0.074	0.534834	0.999308	0.0094	0.0364	0.0244	0.0244	TRUE	0.265
AGAP000801	516	442	665	414	396	372	463	410	685	434	411	399	466.99	519	415	0.879	-0.186	0.115631	0.999308	0.0368	0.0219	0.0284	0.0284	TRUE	1.2846
AGAP000803	556	476	423	398	449	447	499	442	435	417	466	480	456.5	459	454	0.992	-0.012	0.912652	0.999308	0.0034	0.0221	0.0125	0.0125	TRUE	0.0718
AGAP000804	1572	1652	1428	1548	1812	1599	1411	1534	1470	1622	1880	1716	1605.42	1472	1739	1.144	0.194	0.0399181	0.999308	0.0027	0.0176	0.0093	0.0093	TRUE	0.0893
AGAP000805	109	141	171	110	118	127	98	131	176	115	122	136	129.79	135	124	0.964	-0.053	0.659617	0.999308	0.0392	0.038	0.0385	0.0385	TRUE	0.3073
AGAP000806	2746	3753	2496	2771	2143	2664	2465	3485	2569	2903	2223	2859	2750.72	2840	2662	0.959	-0.06	0.59951	0.999308	0.0288	0.0168	0.0226	0.0226	TRUE	0.542
AGAP000807	1375	1716	1093	1365	1599	1783	1234	1593	1125	1430	1659	1913	1492.51	1317	1667	1.164	0.219	0.0549936	0.999308	0.0268	0.0177	0.0218	0.0218	TRUE	0.2982
AGAP000808	1730	2338	1842	1500	2118	1664	1553	2171	1896	1571	2197	1786	1862.41	1873	1851	0.992	-0.011	0.923941	0.999308	0.0278	0.0173	0.0223	0.0223	TRUE	0.2863
AGAP000809	722	613	602	523	587	556	648	569	620	548	609	597	598.43	612	585	0.965	-0.052	0.607619	0.999308	0.0021	0.0206	0.0107	0.0107	TRUE	0.0412
AGAP000810	1371	1556	1247	1395	1147	1076	1231	1445	1284	1461	1190	1155	1294.21	1320	1269	0.972	-0.042	0.6941	0.999308	0.0111	0.018	0.0144	0.0144	TRUE	0.1952
AGAP000812	1011	1412	1260	904	694	855	908	1311	1297	947	720	918	1016.72	1172	862	0.827	-0.275	0.0179728	0.999308	0.0307	0.0186	0.0243	0.0243	TRUE	0.4162
AGAP000813	722	507	446	546	526	562	648	471	459	572	546	603	549.8	526	574	1.058	0.081	0.474967	0.999308	0.0186	0.021	0.0199	0.0199	TRUE	0.4133
AGAP000814	183	179	160	184	151	126	164	166	165	193	157	135	163.3	165	162	0.987	-0.018	0.877048	0.999308	0.009	0.0334	0.0226	0.0226	TRUE	0.2848
AGAP000815	5253	6474	5227	4846	5754	5225	4716	6012	5381	5076	5969	5607	5460.12	5370	5551	1.025	0.036	0.724434	0.999308	0.0105	0.0163	0.0131	0.0131	TRUE	0.1467
AGAP000816	1	0	0	1	0	3	1	0	0	1	0	3	0.86	0	1	1.013	0.019	0.422515	0.999308	0	3.3626	2.8187	2.8187	TRUE	0.9129
AGAP000817	1	0	0	5	1	4	1	0	0	5	1	4	1.91	0	3	1.043	0.061	0.100112	0.999308	0	1.5234	1.1121	1.1121	TRUE	1.9559
AGAP000818	3090	5172	3929	3678	3986	2432	2774	4803	4045	3853	4135	2610	3703.14	3874	3533	0.953	-0.069	0.56184	0.999308	0.0658	0.0166	0.0376	0.0376	TRUE	0.3375
AGAP000819	0	0	0	0	0	0	0	0	0	0	0	0	0	0	0	NA	NA	NA	NA	NA	NA	NA	NA	NA	NA
AGAP000820	55	36	74	54	81	33	49	33	76	57	84	35	55.83	53	59	1.027	0.039	0.709667	0.999308	0.1506	0.0674	0.1008	0.1008	TRUE	0.3047
AGAP000821	37	31	37	24	46	48	33	29	38	25	48	52	37.41	33	42	1.064	0.09	0.405888	0.999308	0.0509	0.0928	0.0761	0.0761	TRUE	0.6686
AGAP000822	113	114	113	117	105	118	101	106	116	123	109	127	113.62	108	120	1.06	0.084	0.475345	0.999308	0	0.0411	0.0218	0.0218	TRUE	0.0535
AGAP000823	1036	1048	1076	906	1074	1063	930	973	1108	949	1114	1141	1035.8	1004	1068	1.048	0.067	0.517667	0.999308	0.0074	0.0186	0.013	0.013	TRUE	0.0995
AGAP000824	2583	2644	2631	2299	2888	2421	2319	2455	2708	2408	2996	2598	2580.78	2494	2667	1.053	0.074	0.468777	0.999308	0.0087	0.0169	0.0125	0.0125	TRUE	0.1622
AGAP000825	376	296	248	303	257	226	338	275	255	317	267	243	282.37	289	276	0.97	-0.044	0.703329	0.999308	0.0166	0.026	0.0216	0.0216	TRUE	0.2763
AGAP000826	1448	1122	1037	1183	984	992	1300	1042	1067	1239	1021	1065	1122.31	1136	1108	0.982	-0.026	0.805463	0.999308	0.012	0.0183	0.015	0.015	TRUE	0.2017
AGAP000829	1704	1613	1369	1467	1455	1226	1530	1498	1409	1537	1509	1316	1466.43	1479	1454	0.986	-0.02	0.837835	0.999308	0.0037	0.0177	0.0098	0.0098	TRUE	0.0859
AGAP000830	421	438	348	340	351	304	378	407	358	356	364	326	364.9	381	349	0.937	-0.094	0.375763	0.999308	0	0.0237	0.0122	0.0122	TRUE	0.0564
AGAP000831	1579	1449	1184	1339	1471	1142	1418	1346	1219	1403	1526	1226	1356	1328	1385	1.032	0.046	0.65554	0.999308	0.0082	0.0179	0.0127	0.0127	TRUE	0.1118
AGAP000832	2891	3093	2289	2341	2579	2196	2595	2872	2356	2452	2675	2357	2551.35	2608	2495	0.966	-0.05	0.612695	0.999308	0.0059	0.0169	0.0112	0.0112	TRUE	0.1056
AGAP000833	570	523	517	512	483	425	512	486	532	536	501	456	503.84	510	498	0.982	-0.026	0.80326	0.999308	0.0022	0.0215	0.0115	0.0115	TRUE	0.0663
AGAP000834	2587	2338	1987	2205	1906	1561	2323	2171	2045	2310	1977	1675	2083.53	2180	1987	0.936	-0.096	0.373248	0.999308	0.0131	0.0172	0.0157	0.0157	TRUE	0.2468
AGAP000835	2894	2732	1994	2357	2025	1677	2598	2537	2053	2469	2101	1800	2259.5	2396	2123	0.921	-0.119	0.282671	0.999308	0.0196	0.0171	0.0186	0.0186	TRUE	0.2629
AGAP000840	20	52	15	33	13	16	18	48	15	35	13	17	24.48	27	22	0.967	-0.049	0.567178	0.999308	0.2781	0.1334	0.193	0.193	TRUE	4.303
AGAP000841	266	226	240	192	193	181	239	210	247	201	200	194	215.22	232	198	0.901	-0.151	0.177032	0.999308	0	0.0292	0.0151	0.0151	TRUE	0.0686
AGAP000842	1235	1025	1011	1071	1114	1021	1109	952	1041	1122	1156	1096	1079.08	1034	1125	1.069	0.097	0.311753	0.999308	0.0024	0.0185	0.0094	0.0094	TRUE	0.0698
AGAP000843	1692	1572	1447	1634	1644	1396	1519	1460	1490	1712	1705	1498	1563.91	1490	1638	1.081	0.112	0.230602	0.999308	0.0024	0.0176	0.0088	0.0088	TRUE	0.0552
AGAP000844	451	317	373	296	223	236	405	294	384	310	231	253	312.98	361	265	0.83	-0.27	0.0211381	0.999308	0.0224	0.025	0.0238	0.0238	TRUE	0.3178
AGAP000847	3368	3735	2948	2459	2953	3674	3024	3468	3035	2576	3063	3943	3184.76	3176	3194	1.004	0.005	0.961715	0.999308	0.0257	0.0167	0.0211	0.0211	TRUE	0.4358
AGAP000848	448	555	549	468	423	399	402	515	565	490	439	428	473.32	494	452	0.944	-0.084	0.458367	0.999308	0.0157	0.0219	0.0189	0.0189	TRUE	0.2733
AGAP000849	8459	7962	8563	8167	8220	8243	7594	7393	8815	8555	8527	8846	8288.42	7934	8643	1.072	0.1	0.283358	0.999308	0.0047	0.0161	0.0094	0.0094	TRUE	0.0972
AGAP000850	327	361	339	280	309	287	294	335	349	293	321	308	316.6	326	307	0.959	-0.06	0.58087	0.999308	0.0021	0.0249	0.0135	0.0135	TRUE	0.0744
AGAP000851	19427	17777	20463	19828	19047	18299	17441	16508	21065	20771	19758	19638	19196.6	18338	20056	1.072	0.1	0.316342	0.999308	0.009	0.0159	0.0119	0.0119	TRUE	0.176
AGAP000852	7359	7412	5782	6071	6400	5913	6607	6883	5952	6360	6639	6346	6464.25	6481	6448	0.996	-0.006	0.946073	0.999308	0.0029	0.0162	0.0083	0.0083	TRUE	0.0614
AGAP000853	93	102	142	121	118	96	83	95	146	127	122	103	112.76	108	117	1.039	0.055	0.642545	0.999308	0.0416	0.0413	0.0414	0.0414	TRUE	0.775
AGAP000854	36	26	24	29	15	21	32	24	25	30	16	23	24.94	27	23	0.959	-0.06	0.559525	0.999308	0.0217	0.1313	0.0894	0.0894	TRUE	0.3089
AGAP000855	2644	2573	2225	2279	2386	2208	2374	2389	2290	2387	2475	2370	2380.89	2351	2411	1.022	0.031	0.715832	0.999308	0	0.017	0.0066	0.0066	TRUE	0.0076
AGAP000856	821	698	510	654	589	520	737	648	525	685	611	558	627.39	637	618	0.98	-0.029	0.796997	0.999308	0.0181	0.0204	0.0192	0.0192	TRUE	0.2628
AGAP000857	1751	1535	1443	1457	1386	1260	1572	1425	1485	1526	1438	1352	1466.5	1494	1439	0.97	-0.044	0.635742	0.999308	0.0024	0.0177	0.0089	0.0089	TRUE	0.0371
AGAP000858	69	65	115	75	65	100	62	60	118	79	67	107	82.33	80	84	1.018	0.026	0.816998	0.999308	0.0921	0.0508	0.0679	0.0679	TRUE	1.4316
AGAP000859	55	85	60	42	60	56	49	79	62	44	62	60	59.4	63	55	0.95	-0.073	0.527732	0.999308	0.0292	0.0643	0.0496	0.0496	TRUE	0.3825
AGAP000860	40	51	50	28	35	33	36	47	51	29	36	35	39.3	45	33	0.907	-0.14	0.215843	0.999308	0	0.0891	0.0535	0.0535	TRUE	0.3512
AGAP000861	797	797	700	649	624	528	716	740	721	680	647	567	678.33	726	631	0.899	-0.154	0.125476	0.999308	0.0026	0.02	0.0108	0.0108	TRUE	0.1226
AGAP000862	4316	4658	3864	3653	4233	3680	3875	4325	3978	3827	4391	3949	4057.44	4059	4056	0.999	-0.001	0.991071	0.999308	0.004	0.0165	0.0092	0.0092	TRUE	0.0636
AGAP000863	66	74	75	45	49	57	59	69	77	47	51	61	60.72	68	53	0.897	-0.157	0.185795	0.999308	0	0.0632	0.0379	0.0379	TRUE	0.2806
AGAP000864	360	368	343	345	311	291	323	342	353	361	323	312	335.72	339	332	0.985	-0.022	0.835995	0.999308	0	0.0244	0.0126	0.0126	TRUE	0.0629
AGAP000865	690	909	759	647	675	590	619	844	781	678	700	633	709.33	748	670	0.926	-0.111	0.312208	0.999308	0.0128	0.0198	0.0162	0.0162	TRUE	0.2303
AGAP000866	312	360	320	284	343	331	280	334	329	298	356	355	325.39	314	336	1.047	0.066	0.553208	0.999308	0.0068	0.0246	0.0159	0.0159	TRUE	0.1254
AGAP000867	437	531	564	480	519	471	392	493	581	503	538	505	502.11	489	515	1.036	0.051	0.65132	0.999308	0.0178	0.0215	0.0197	0.0197	TRUE	0.2553
AGAP000868	874	1025	703	619	690	729	785	952	724	648	716	782	767.77	820	715	0.909	-0.138	0.207666	0.999308	0.0128	0.0195	0.0163	0.0163	TRUE	0.3095
AGAP000869	1482	1116	1014	1185	1021	799	1330	1036	1044	1241	1059	857	1094.75	1137	1052	0.952	-0.071	0.534411	0.999308	0.0263	0.0184	0.0222	0.0222	TRUE	0.256
AGAP000870	1058	979	617	723	650	635	950	909	635	757	674	681	767.86	831	704	0.899	-0.154	0.179407	0.999308	0.024	0.0195	0.0217	0.0217	TRUE	0.4119
AGAP000871	34	14	18	23	38	27	31	13	19	24	39	29	25.76	21	31	1.09	0.124	0.208898	0.999308	0.0799	0.1276	0.1089	0.1089	TRUE	0.9095
AGAP000874	50	59	55	48	36	41	45	55	57	50	37	44	47.99	52	44	0.936	-0.095	0.414538	0.999308	0	0.0758	0.0444	0.0444	TRUE	0.2295
AGAP000875	709	579	448	602	464	378	637	538	461	631	481	406	525.49	545	506	0.957	-0.063	0.594108	0.999308	0.0357	0.0213	0.0278	0.0278	TRUE	0.4453
AGAP000876	8	5	9	6	13	5	7	5	9	6	13	5	7.7	7	8	1.017	0.025	0.723379	0.999308	0	0.3897	0.2599	0.2599	TRUE	1.1919
AGAP000877	6774	3377	4383	5150	5072	3818	6081	3136	4512	5395	5261	4097	4747.11	4576	4918	1.039	0.055	0.646932	0.999308	0.0639	0.0164	0.0368	0.0368	TRUE	0.2332
AGAP000878	1	1	0	0	3	0	1	1	0	0	3	0	0.82	1	1	1.005	0.007	0.76012	0.999308	1.8558	3.5161	3.0802	3.0802	TRUE	2.2267
AGAP000879	578	469	335	540	359	396	519	436	345	566	372	425	443.72	433	454	1.027	0.038	0.750142	0.999308	0.0413	0.0223	0.0308	0.0308	TRUE	0.3468
AGAP000880	1743	1583	1489	1501	1515	1479	1565	1470	1533	1572	1572	1587	1549.78	1523	1577	1.03	0.043	0.622509	0.999308	0	0.0176	0.007	0.007	TRUE	0.0128
AGAP000881	2477	3578	2152	2598	2090	2001	2224	3323	2215	2722	2168	2147	2466.41	2587	2346	0.942	-0.086	0.461063	0.999308	0.0361	0.0169	0.0261	0.0261	TRUE	0.8865
AGAP000882	435	307	311	309	302	328	391	285	320	324	313	352	330.78	332	330	0.995	-0.007	0.950796	0.999308	0.0121	0.0245	0.0184	0.0184	TRUE	0.2811
AGAP000883	50101	42286	38284	43051	40200	41128	44979	39267	39410	45098	41700	44137	42431.7	41219	43645	1.048	0.068	0.452619	0.999308	0.0039	0.0158	0.0087	0.0087	TRUE	0.069
AGAP000884	1314	1188	946	1028	959	873	1180	1103	974	1077	995	937	1044.2	1086	1003	0.941	-0.087	0.389884	0.999308	0.0062	0.0185	0.0119	0.0119	TRUE	0.0863
AGAP000885	6631	8971	5916	5835	6325	6070	5953	8330	6090	6113	6561	6514	6593.5	6791	6396	0.959	-0.061	0.5803	0.999308	0.0179	0.0162	0.0175	0.0175	TRUE	0.528
AGAP000886	1440	1374	1280	1222	1299	1304	1293	1276	1318	1280	1347	1399	1318.88	1296	1342	1.03	0.043	0.634615	0.999308	0	0.018	0.0076	0.0076	TRUE	0.0191
AGAP000887	629	625	601	588	608	586	565	580	619	616	631	629	606.54	588	625	1.05	0.071	0.465089	0.999308	0	0.0205	0.0091	0.0091	TRUE	0.0188
AGAP000888	782	714	723	726	730	682	702	663	744	761	757	732	726.5	703	750	1.053	0.074	0.439259	0.999308	0	0.0197	0.0091	0.0091	TRUE	0.0362
AGAP000889	6773	7629	5769	5817	7180	6105	6081	7084	5939	6094	7448	6552	6532.76	6368	6698	1.039	0.056	0.584797	0.999308	0.0087	0.0162	0.0127	0.0127	TRUE	0.1315
AGAP000890	1562	1298	1385	1406	1552	1377	1402	1205	1426	1473	1610	1478	1432.31	1344	1520	1.101	0.139	0.15574	0.999308	0.0043	0.0178	0.0106	0.0106	TRUE	0.1228
AGAP000891	2191	2216	1983	1937	2077	2053	1967	2058	2041	2029	2154	2203	2075.48	2022	2129	1.044	0.063	0.473239	0.999308	0.0007	0.0172	0.0073	0.0073	TRUE	0.0171
AGAP000892	0	0	0	0	1	0	0	0	0	0	1	0	0.17	0	0	1.003	0.004	0.785745	0.999308	0	16.6798	10	10	TRUE	0.8476
AGAP000893	199	210	207	138	157	139	179	195	213	145	163	149	173.89	196	152	0.853	-0.229	0.045873	0.999308	0	0.0323	0.0176	0.0176	TRUE	0.1521
AGAP000894	1121	1043	901	877	891	826	1006	969	927	919	924	886	938.63	967	910	0.951	-0.073	0.430765	0.999308	0	0.0188	0.0081	0.0081	TRUE	0.0195
AGAP000896	588	404	402	437	400	399	528	375	414	458	415	428	436.29	439	434	0.992	-0.012	0.915157	0.999308	0.0151	0.0224	0.0188	0.0188	TRUE	0.3779
AGAP000897	13531	14609	11472	11653	13417	14356	12148	13566	11809	12207	13918	15406	13175.6	12508	13844	1.081	0.112	0.265056	0.999308	0.0093	0.016	0.0124	0.0124	TRUE	0.1484
AGAP000898	822	798	680	682	569	502	738	741	700	714	590	539	670.39	726	614	0.887	-0.174	0.105679	0.999308	0.009	0.0201	0.0145	0.0145	TRUE	0.1859
AGAP000899	44	37	52	42	45	49	40	34	54	44	47	53	45.11	43	48	1.044	0.062	0.586216	0.999308	0	0.0796	0.0507	0.0507	TRUE	0.2996
AGAP000900	1851	2007	1901	1752	1709	1474	1662	1864	1957	1835	1773	1582	1778.71	1828	1730	0.958	-0.062	0.534234	0.999308	0.0054	0.0174	0.011	0.011	TRUE	0.0766
AGAP000901	10060	9419	9875	9735	7129	9248	9032	8746	10165	10198	7395	9924	9243.47	9314	9172	0.989	-0.016	0.886413	0.999308	0.0183	0.0161	0.0172	0.0172	TRUE	0.3578
AGAP000903	130	163	161	140	129	127	117	151	166	147	134	136	141.76	145	139	0.978	-0.031	0.791244	0.999308	0.0108	0.0361	0.0247	0.0247	TRUE	0.284
AGAP000904	1261	1536	1266	1216	1103	1062	1132	1426	1303	1274	1144	1140	1236.55	1287	1186	0.94	-0.089	0.388137	0.999308	0.0074	0.0181	0.0127	0.0127	TRUE	0.1314
AGAP000906	2805	3288	2518	2503	2664	2449	2518	3053	2592	2622	2763	2628	2696.18	2721	2671	0.985	-0.021	0.827439	0.999308	0.0056	0.0168	0.0105	0.0105	TRUE	0.1435
AGAP000907	151	142	74	84	68	81	136	132	76	88	71	87	98.18	115	82	0.867	-0.206	0.0810131	0.999308	0.0469	0.0451	0.0459	0.0459	TRUE	0.6767
AGAP000908	1638	1817	1458	1494	1637	1327	1471	1687	1501	1565	1698	1424	1557.64	1553	1562	1.005	0.007	0.945059	0.999308	0.006	0.0176	0.0112	0.0112	TRUE	0.0712
AGAP000909	3604	4080	3364	3190	3481	3057	3236	3789	3463	3342	3611	3281	3453.39	3496	3411	0.98	-0.029	0.760809	0.999308	0.0042	0.0166	0.0094	0.0094	TRUE	0.0695
AGAP000911	1473	1699	1458	1379	1699	1555	1322	1578	1501	1445	1762	1669	1546.11	1467	1625	1.08	0.112	0.278901	0.999308	0.0081	0.0176	0.0128	0.0128	TRUE	0.112
AGAP000912	185	198	198	153	145	156	166	184	204	160	150	167	171.98	185	159	0.912	-0.133	0.248154	0.999308	0	0.0325	0.0181	0.0181	TRUE	0.1428
AGAP000913	2687	2307	2127	2069	2068	2188	2412	2142	2190	2167	2145	2348	2234.12	2248	2220	0.99	-0.015	0.872611	0.999308	0.0028	0.0171	0.0088	0.0088	TRUE	0.0514
AGAP000915	50	81	85	71	77	59	45	75	87	74	80	63	70.86	69	72	1.019	0.027	0.814254	0.999308	0.0489	0.0564	0.0533	0.0533	TRUE	0.8273
AGAP000916	1	0	0	0	1	0	1	0	0	0	1	0	0.32	0	0	1	0.001	0.96851	0.999308	0	8.9486	8.0555	8.0555	TRUE	0.4586
AGAP000917	2	0	0	0	2	0	2	0	0	0	2	0	0.65	1	1	1.001	0.001	0.948108	0.999308	0	4.4822	4.9133	4.9133	TRUE	1.109
AGAP000918	0	0	1	0	0	0	0	0	1	0	0	0	0.17	0	0	0.998	-0.003	0.841821	0.999308	0	16.8077	10	10	TRUE	0.8373
AGAP000919	0	0	0	0	1	0	0	0	0	0	1	0	0.17	0	0	1.003	0.004	0.785745	0.999308	0	16.6798	10	10	TRUE	0.8476
AGAP000920	0	0	0	0	0	0	0	0	0	0	0	0	0	0	0	NA	NA	NA	NA	NA	NA	NA	NA	NA	NA
AGAP000921	0	0	0	0	0	0	0	0	0	0	0	0	0	0	0	NA	NA	NA	NA	NA	NA	NA	NA	NA	NA
AGAP000922	22	24	13	21	20	16	20	22	13	22	21	17	19.22	18	20	1.016	0.023	0.812164	0.999308	0	0.1657	0.0973	0.0973	TRUE	0.3376
AGAP000923	1138	1177	962	1076	997	902	1022	1093	990	1127	1034	968	1039.04	1035	1043	1.006	0.009	0.927647	0.999308	0.0032	0.0186	0.01	0.01	TRUE	0.0607
AGAP000924	1807	1568	1191	1392	1270	1132	1622	1456	1226	1458	1317	1215	1382.45	1435	1330	0.947	-0.079	0.465225	0.999308	0.0124	0.0179	0.0155	0.0155	TRUE	0.1882
AGAP000926	3858	3477	3179	3405	3081	2981	3464	3229	3272	3567	3196	3199	3321.12	3322	3321	1	0	0.996686	0.999308	0.0024	0.0166	0.0082	0.0082	TRUE	0.0511
AGAP000927	8909	9715	8301	8259	9106	7894	7998	9021	8545	8652	9446	8471	8688.93	8521	8856	1.032	0.046	0.61144	0.999308	0.0031	0.0161	0.0085	0.0085	TRUE	0.046
AGAP000928	594	454	443	451	478	408	533	422	456	472	496	438	469.5	470	469	0.997	-0.004	0.972799	0.999308	0.0073	0.0219	0.0145	0.0145	TRUE	0.1633
AGAP000929	97	137	123	98	101	115	87	127	127	103	105	123	111.96	114	110	0.986	-0.021	0.860895	0.999308	0.0193	0.0415	0.0318	0.0318	TRUE	0.4132
AGAP000930	631	620	460	427	431	412	566	576	474	447	447	442	492.05	539	445	0.869	-0.203	0.0530201	0.999308	0.004	0.0216	0.0125	0.0125	TRUE	0.0874
AGAP000931	1928	1388	1341	1458	1814	1552	1731	1289	1380	1527	1882	1666	1579.13	1467	1692	1.104	0.143	0.192722	0.999308	0.0173	0.0176	0.0173	0.0173	TRUE	0.2212
AGAP000932	1551	1721	1710	1387	1500	1434	1392	1598	1760	1453	1556	1539	1549.78	1583	1516	0.967	-0.048	0.633625	0.999308	0.007	0.0176	0.0118	0.0118	TRUE	0.1262
AGAP000933	284	222	243	239	250	269	255	206	250	250	259	289	251.61	237	266	1.08	0.111	0.326846	0.999308	0.0055	0.0272	0.0169	0.0169	TRUE	0.187
AGAP000934	328	326	300	265	316	267	294	303	309	278	328	287	299.66	302	298	0.989	-0.016	0.884154	0.999308	0	0.0254	0.0133	0.0133	TRUE	0.0866
AGAP000935	19653	19749	22756	22520	20508	20070	17644	18339	23425	23591	21273	21538	20968.3	19803	22134	1.085	0.118	0.261625	0.999308	0.0142	0.0159	0.0147	0.0147	TRUE	0.2566
AGAP000937	25	41	35	27	22	37	22	38	36	28	23	40	31.23	32	30	0.984	-0.023	0.828321	0.999308	0.0461	0.108	0.0833	0.0833	TRUE	0.4607
AGAP000938	60	40	64	70	47	44	54	37	66	73	49	47	54.37	52	56	1.027	0.038	0.735714	0.999308	0.0527	0.0688	0.0622	0.0622	TRUE	0.4156
AGAP000939	681	573	446	548	432	442	611	532	459	574	448	474	516.52	534	499	0.955	-0.066	0.560464	0.999308	0.0168	0.0214	0.0191	0.0191	TRUE	0.2242
AGAP000940	408	474	575	399	426	419	366	440	592	418	442	450	451.31	466	437	0.962	-0.056	0.631077	0.999308	0.0283	0.0222	0.025	0.025	TRUE	0.5593
AGAP000941	3031	3339	3019	2639	3210	2897	2721	3101	3108	2765	3330	3109	3022.11	2977	3068	1.024	0.034	0.730532	0.999308	0.0069	0.0167	0.0113	0.0113	TRUE	0.0854
AGAP000942	941	795	853	812	779	865	845	738	878	851	808	928	841.35	820	862	1.039	0.055	0.590962	0.999308	0.0053	0.0192	0.0118	0.0118	TRUE	0.1016
AGAP000943	5391	5096	4221	4500	4735	4000	4840	4732	4345	4714	4912	4293	4639.23	4639	4640	1	0	0.99956	0.999848	0.0037	0.0164	0.009	0.009	TRUE	0.0521
AGAP000944	7	1	6	1	3	5	6	1	6	1	3	5	3.82	4	3	0.985	-0.022	0.658344	0.999308	0.3337	0.7701	0.6034	0.6034	TRUE	0.3795
AGAP000945	196	150	127	138	151	113	176	139	131	145	157	121	144.74	149	141	0.97	-0.044	0.71059	0.999308	0.0143	0.0357	0.0261	0.0261	TRUE	0.3211
AGAP000946	6	3	7	16	11	2	5	3	7	17	11	2	7.62	5	10	1.05	0.071	0.256674	0.999308	0.3645	0.3941	0.3825	0.3825	TRUE	0.5075
AGAP000947	2673	1877	2250	2209	2046	2113	2400	1743	2316	2314	2122	2268	2193.8	2153	2235	1.027	0.038	0.723492	0.999308	0.0153	0.0171	0.0162	0.0162	TRUE	0.3522
AGAP000948	796	851	619	651	801	717	715	790	637	682	831	769	737.39	714	761	1.047	0.066	0.536994	0.999308	0.0093	0.0197	0.0143	0.0143	TRUE	0.1193
AGAP000949	1536	1556	1302	1300	1487	1287	1379	1445	1340	1362	1542	1381	1408.27	1388	1428	1.023	0.033	0.721264	0.999308	0.0024	0.0178	0.009	0.009	TRUE	0.0631
AGAP000950	2139	1781	1898	1875	1969	1736	1920	1654	1954	1964	2042	1863	1899.6	1843	1956	1.049	0.069	0.476801	0.999308	0.0042	0.0173	0.0102	0.0102	TRUE	0.1082
AGAP000951	1666	1571	1335	1491	1339	1318	1496	1459	1374	1562	1389	1414	1449.01	1443	1455	1.007	0.01	0.917543	0.999308	0.0022	0.0178	0.0089	0.0089	TRUE	0.0508
AGAP000952	53689	53048	44215	48651	42622	46379	48200	49260	45515	50965	44212	49772	47987.3	47658	48316	1.011	0.016	0.856192	0.999308	0.0029	0.0158	0.0086	0.0086	TRUE	0.0659
AGAP000953	40971	39580	33374	38880	36090	35083	36782	36754	34355	40729	37436	37649	37284.4	35964	38605	1.062	0.087	0.305653	0.999308	0.0018	0.0159	0.0072	0.0072	TRUE	0.0344
AGAP000954	3674	3369	2763	2891	2707	2482	3298	3128	2844	3028	2808	2664	2961.85	3090	2833	0.933	-0.101	0.289257	0.999308	0.0044	0.0168	0.0098	0.0098	TRUE	0.0544
AGAP000955	119	158	186	132	176	102	107	147	191	138	183	109	145.89	148	143	0.987	-0.019	0.869225	0.999308	0.0668	0.0355	0.0488	0.0488	TRUE	0.2235
AGAP000957	1	0	1	5	1	1	1	0	1	5	1	1	1.55	1	2	1.026	0.036	0.290109	0.999308	0	1.8794	1.2425	1.2425	TRUE	3.0036
AGAP000958	3137	4118	3160	3217	3105	3123	2816	3824	3253	3370	3221	3351	3305.91	3298	3314	1.004	0.005	0.959451	0.999308	0.0117	0.0167	0.014	0.014	TRUE	0.2352
AGAP000960	618	645	513	527	633	534	555	599	528	552	657	573	577.27	561	594	1.044	0.062	0.551402	0.999308	0.0045	0.0208	0.0123	0.0123	TRUE	0.1163
AGAP000961	547	588	451	484	399	370	491	546	464	507	414	397	469.89	500	439	0.913	-0.131	0.234411	0.999308	0.0093	0.0219	0.0159	0.0159	TRUE	0.1518
AGAP000962	14	27	33	19	17	24	13	25	34	20	18	26	22.48	24	21	0.977	-0.034	0.722576	0.999308	0.0931	0.1439	0.1235	0.1235	TRUE	0.2784
AGAP000963	3	5	5	1	3	2	3	5	5	1	3	2	3.13	4	2	0.97	-0.044	0.381533	0.999308	0	0.9358	0.5107	0.5107	TRUE	0.4328
AGAP000964	8533	11019	8484	8763	11203	9546	7661	10232	8733	9180	11621	10244	9611.89	8875	10348	1.115	0.157	0.147192	0.999308	0.0174	0.0161	0.0167	0.0167	TRUE	0.228
AGAP000965	47	61	70	38	53	51	42	57	72	40	55	55	53.4	57	50	0.954	-0.068	0.555102	0.999308	0.0336	0.0697	0.0548	0.0548	TRUE	0.2486
AGAP000966	36	44	54	31	37	34	32	41	56	32	38	36	39.35	43	35	0.944	-0.083	0.457389	0.999308	0.0202	0.089	0.0605	0.0605	TRUE	0.5287
AGAP000967	938	724	722	832	839	756	842	672	743	872	870	811	801.8	752	851	1.097	0.133	0.195445	0.999308	0.006	0.0194	0.0123	0.0123	TRUE	0.1323
AGAP000968	142	145	169	140	162	165	127	135	174	147	168	177	154.65	145	164	1.072	0.1	0.396559	0.999308	0.0121	0.0344	0.0244	0.0244	TRUE	0.2171
AGAP000969	3944	4070	3880	3480	3907	3554	3541	3779	3994	3646	4053	3814	3804.42	3771	3838	1.014	0.021	0.81967	0.999308	0.003	0.0165	0.0085	0.0085	TRUE	0.0365
AGAP000970	356	423	365	358	349	296	320	393	376	375	362	318	357.14	363	352	0.979	-0.031	0.780718	0.999308	0.0068	0.0238	0.0154	0.0154	TRUE	0.1174
AGAP000971	623	653	627	580	663	562	559	606	645	608	688	603	618.26	603	633	1.037	0.052	0.612259	0.999308	0.0037	0.0204	0.0116	0.0116	TRUE	0.0782
AGAP000973	875	617	530	557	640	599	786	573	546	583	664	643	632.38	635	630	0.995	-0.007	0.948726	0.999308	0.021	0.0203	0.0207	0.0207	TRUE	0.5201
AGAP000974	171	190	205	146	133	143	154	176	211	153	138	153	164.22	180	148	0.891	-0.166	0.156766	0.999308	0.0096	0.0333	0.0224	0.0224	TRUE	0.3751
AGAP000975	743	675	789	606	731	679	667	627	812	635	758	729	704.63	702	707	1.006	0.008	0.941426	0.999308	0.0121	0.0199	0.016	0.016	TRUE	0.2177
AGAP000976	11	7	4	3	11	2	10	7	4	3	11	2	6.2	7	5	0.986	-0.02	0.736322	0.999308	0.2851	0.4805	0.4029	0.4029	TRUE	0.8778
AGAP000977	408	300	284	299	291	286	366	279	292	313	302	307	309.87	312	307	0.989	-0.016	0.883299	0.999308	0.0085	0.0251	0.0169	0.0169	TRUE	0.2724
AGAP000978	322	224	198	223	218	158	289	208	204	234	226	170	221.7	234	210	0.942	-0.086	0.471719	0.999308	0.0303	0.0288	0.0295	0.0295	TRUE	0.6133
AGAP000979	558	480	455	503	455	420	501	446	468	527	472	451	477.45	472	483	1.018	0.026	0.80394	0.999308	0.0029	0.0218	0.012	0.012	TRUE	0.0783
AGAP000981	598	601	500	535	571	532	537	558	515	560	592	571	555.55	537	574	1.055	0.077	0.428385	0.999308	0	0.021	0.0093	0.0093	TRUE	0.02
AGAP000982	811	822	670	605	535	624	728	763	690	634	555	670	673.25	727	620	0.886	-0.175	0.0869607	0.999308	0.0041	0.0201	0.0117	0.0117	TRUE	0.1338
AGAP000983	544	646	573	561	552	562	488	600	590	588	573	603	573.58	559	588	1.038	0.053	0.60938	0.999308	0.0051	0.0208	0.0126	0.0126	TRUE	0.1596
AGAP000984	214	347	229	178	189	198	192	322	236	186	196	212	224.18	250	198	0.883	-0.18	0.1311	0.999308	0.0333	0.0286	0.0307	0.0307	TRUE	0.6255
AGAP000985	1594	1635	1484	1465	1521	1411	1431	1518	1528	1535	1578	1514	1517.26	1492	1542	1.028	0.04	0.650281	0.999308	0	0.0177	0.0073	0.0073	TRUE	0.0176
AGAP000986	432	330	449	375	363	409	388	306	462	393	377	439	394.13	385	403	1.028	0.04	0.730026	0.999308	0.0214	0.0231	0.0223	0.0223	TRUE	0.2318
AGAP000987	1261	1846	1972	1651	2017	1868	1132	1714	2030	1730	2092	2005	1783.78	1625	1942	1.107	0.146	0.216152	0.999308	0.0468	0.0174	0.0306	0.0306	TRUE	0.6407
AGAP000988	28	33	50	27	47	55	25	31	51	28	49	59	40.55	36	45	1.063	0.088	0.396346	0.999308	0.1099	0.0868	0.0961	0.0961	TRUE	0.496
AGAP000989	19	23	40	16	35	11	17	21	41	17	36	12	24.08	26	22	0.968	-0.046	0.598968	0.999308	0.2255	0.1354	0.1718	0.1718	TRUE	1.9744
AGAP000990	21	8	18	12	11	8	19	7	19	13	11	9	12.9	15	11	0.956	-0.064	0.44105	0.999308	0	0.2392	0.172	0.172	TRUE	0.6642
AGAP000991	725	498	494	487	515	503	651	462	509	510	534	540	534.34	541	528	0.984	-0.023	0.835507	0.999308	0.0148	0.0212	0.018	0.018	TRUE	0.3939
AGAP000992	62	53	48	57	58	51	56	49	49	60	60	55	54.82	51	58	1.055	0.077	0.513894	0.999308	0	0.0683	0.0351	0.0351	TRUE	0.0391
AGAP000994	1664	1356	1287	1519	1529	1319	1494	1259	1325	1591	1586	1415	1445.11	1359	1531	1.097	0.134	0.177134	0.999308	0.0051	0.0178	0.0109	0.0109	TRUE	0.0682
AGAP000995	578	374	413	431	354	470	519	347	425	451	367	504	435.74	430	441	1.014	0.02	0.861934	0.999308	0.0304	0.0224	0.0261	0.0261	TRUE	0.2318
AGAP000996	196	115	154	177	96	107	176	107	159	185	100	115	140.18	147	133	0.961	-0.057	0.626481	0.999308	0.0794	0.0363	0.0543	0.0543	TRUE	0.9647
AGAP000997	1773	1494	1506	1838	1708	1767	1592	1387	1550	1925	1772	1896	1687.12	1510	1864	1.186	0.246	0.00896527	0.999308	0.003	0.0175	0.0092	0.0092	TRUE	0.0922
AGAP000998	2100	1923	1551	1537	1712	1678	1885	1786	1597	1610	1776	1801	1742.39	1756	1729	0.988	-0.018	0.854175	0.999308	0.0048	0.0174	0.0104	0.0104	TRUE	0.0732
AGAP000999	0	0	0	0	0	0	0	0	0	0	0	0	0	0	0	NA	NA	NA	NA	NA	NA	NA	NA	NA	NA
AGAP001002	0	0	0	0	0	0	0	0	0	0	0	0	0	0	0	NA	NA	NA	NA	NA	NA	NA	NA	NA	NA
AGAP001004	0	0	0	0	0	0	0	0	0	0	0	0	0	0	0	NA	NA	NA	NA	NA	NA	NA	NA	NA	NA
AGAP001005	0	0	0	0	0	0	0	0	0	0	0	0	0	0	0	NA	NA	NA	NA	NA	NA	NA	NA	NA	NA
AGAP001006	0	0	0	0	0	0	0	0	0	0	0	0	0	0	0	NA	NA	NA	NA	NA	NA	NA	NA	NA	NA
AGAP001007	1322	1212	1249	1331	1277	1247	1187	1125	1286	1394	1325	1338	1275.87	1199	1352	1.103	0.141	0.131433	0.999308	0.0018	0.018	0.0088	0.0088	TRUE	0.0479
AGAP001008	0	1	0	0	0	0	0	1	0	0	0	0	0.15	0	0	0.998	-0.003	0.841821	0.999308	0	18.6307	10	10	TRUE	0.701
AGAP001009	35	28	46	51	42	34	31	26	47	53	44	36	39.71	35	44	1.078	0.108	0.325982	0.999308	0.0386	0.0883	0.0686	0.0686	TRUE	0.5908
AGAP001010	683	840	560	596	451	492	613	780	576	624	468	528	598.3	656	540	0.882	-0.181	0.113695	0.999308	0.0218	0.0206	0.0212	0.0212	TRUE	0.4756
AGAP001011	1120	1858	1486	1138	1518	1191	1005	1725	1530	1192	1575	1278	1384.23	1420	1348	0.971	-0.042	0.722466	0.999308	0.0476	0.0179	0.0312	0.0312	TRUE	0.7451
AGAP001012	3	5	2	0	1	2	3	5	2	0	1	2	2.1	3	1	0.971	-0.043	0.292552	0.999308	0	1.39	0.8486	0.8486	TRUE	1.0952
AGAP001013	7	2	3	0	12	10	6	2	3	0	12	11	5.73	4	8	1.032	0.046	0.356855	0.999308	1.0338	0.5181	0.6831	0.6831	TRUE	2.2779
AGAP001014	5	7	4	2	4	9	4	7	4	2	4	10	5.17	5	5	1.003	0.005	0.939499	0.999308	0.0954	0.5732	0.3854	0.3854	TRUE	0.8283
AGAP001015	485	461	419	404	447	326	435	428	431	423	464	350	421.93	431	412	0.968	-0.046	0.671865	0.999308	0.0073	0.0226	0.0151	0.0151	TRUE	0.2169
AGAP001018	13	14	17	20	19	16	12	13	17	21	20	17	16.67	14	19	1.066	0.092	0.335914	0.999308	0	0.1886	0.1041	0.1041	TRUE	0.3025
AGAP001019	2138	1704	1419	1528	1298	1021	1919	1582	1461	1601	1346	1096	1500.88	1654	1348	0.876	-0.19	0.0963307	0.999308	0.0269	0.0177	0.0221	0.0221	TRUE	0.3086
AGAP001021	3035	3878	2897	3349	2318	2701	2725	3601	2982	3508	2404	2899	3019.89	3103	2937	0.965	-0.051	0.652642	0.999308	0.0275	0.0167	0.0219	0.0219	TRUE	0.2459
AGAP001022	55	49	69	66	47	68	49	46	71	69	49	73	59.46	55	64	1.055	0.077	0.506383	0.999308	0.0342	0.0642	0.0519	0.0519	TRUE	0.3318
AGAP001023	28753	28541	25754	24471	26046	27537	25813	26503	26511	25635	27018	29551	26838.6	26276	27401	1.036	0.051	0.562679	0.999308	0.0027	0.0159	0.0078	0.0078	TRUE	0.0631
AGAP001024	9	8	4	3	3	6	8	7	4	3	3	6	5.39	6	4	0.968	-0.047	0.454341	0.999308	0	0.5506	0.3226	0.3226	TRUE	0.4216
AGAP001025	1719	1722	1334	1389	1605	1116	1543	1599	1373	1455	1665	1198	1472.18	1505	1439	0.969	-0.045	0.67744	0.999308	0.0158	0.0177	0.0168	0.0168	TRUE	0.2715
AGAP001026	1156	1189	1067	1172	1314	1013	1038	1104	1098	1228	1363	1087	1153.03	1080	1226	1.102	0.14	0.165348	0.999308	0.0056	0.0183	0.0117	0.0117	TRUE	0.151
AGAP001027	1626	1308	1186	1471	1232	1038	1460	1215	1221	1541	1278	1114	1304.68	1299	1311	1.007	0.009	0.932215	0.999308	0.0181	0.018	0.018	0.018	TRUE	0.2886
AGAP001028	1207	1225	1138	1078	1126	1057	1084	1138	1171	1129	1168	1134	1137.37	1131	1144	1.01	0.014	0.878026	0.999308	0	0.0183	0.0077	0.0077	TRUE	0.0169
AGAP001029	419	432	393	342	398	378	376	401	405	358	413	406	393.11	394	392	0.997	-0.004	0.966582	0.999308	0	0.0231	0.0119	0.0119	TRUE	0.0668
AGAP001030	915	907	567	652	626	584	821	842	584	683	649	627	701.07	749	653	0.913	-0.131	0.246169	0.999308	0.0196	0.0199	0.0197	0.0197	TRUE	0.3702
AGAP001031	495	480	325	390	359	329	444	446	335	409	372	353	393.11	408	378	0.95	-0.074	0.510182	0.999308	0.0132	0.0231	0.0183	0.0183	TRUE	0.2517
AGAP001032	5938	6317	5244	5128	5751	6011	5331	5866	5398	5372	5966	6451	5730.54	5532	5930	1.057	0.08	0.399812	0.999308	0.0053	0.0163	0.01	0.01	TRUE	0.0849
AGAP001033	238	185	207	152	173	160	214	172	213	159	179	172	184.82	200	170	0.905	-0.144	0.21233	0.999308	0.0048	0.0314	0.0189	0.0189	TRUE	0.1095
AGAP001034	148	154	181	141	148	181	133	143	186	148	154	194	159.61	154	165	1.039	0.056	0.640514	0.999308	0.0212	0.0338	0.0282	0.0282	TRUE	0.3055
AGAP001035	620	710	542	533	594	480	557	659	558	558	616	515	577.25	591	563	0.965	-0.051	0.631924	0.999308	0.0072	0.0208	0.0137	0.0137	TRUE	0.1354
AGAP001036	1063	941	870	898	904	789	954	874	896	941	938	847	908.14	908	909	1	0.001	0.995274	0.999308	0.0017	0.019	0.0093	0.0093	TRUE	0.0418
AGAP001037	3366	3249	3072	2947	2980	2894	3022	3017	3162	3087	3091	3106	3080.88	3067	3095	1.008	0.011	0.8922	0.999308	0	0.0167	0.0063	0.0063	TRUE	0.0086
AGAP001038	134	165	86	89	76	99	120	153	89	93	79	106	106.73	121	93	0.888	-0.171	0.150652	0.999308	0.0394	0.0428	0.0413	0.0413	TRUE	0.27
AGAP001039	137	161	84	110	88	94	123	150	86	115	91	101	111.06	120	102	0.93	-0.104	0.380733	0.999308	0.0353	0.0417	0.039	0.039	TRUE	0.2932
AGAP001040	552	475	392	435	400	463	496	441	404	456	415	497	451.28	447	456	1.014	0.02	0.854295	0.999308	0.0072	0.0222	0.0146	0.0146	TRUE	0.101
AGAP001041	1154	1243	1101	972	1146	1159	1036	1154	1133	1018	1189	1244	1129.07	1108	1150	1.029	0.042	0.681827	0.999308	0.0061	0.0183	0.0117	0.0117	TRUE	0.1127
AGAP001042	193	155	144	149	161	147	173	144	148	156	167	158	157.71	155	160	1.02	0.029	0.803666	0.999308	0	0.034	0.0184	0.0184	TRUE	0.1009
AGAP001043	2691	2942	2682	2302	2516	2650	2416	2732	2761	2411	2610	2844	2628.98	2636	2622	0.996	-0.006	0.949171	0.999308	0.0057	0.0169	0.0106	0.0106	TRUE	0.0656
AGAP001044	38	39	44	52	25	19	34	36	45	54	26	20	36.07	38	33	0.968	-0.047	0.646992	0.999308	0.1133	0.0957	0.1026	0.1026	TRUE	1.5531
AGAP001045	1960	1954	1721	1739	1515	1381	1760	1814	1772	1822	1572	1482	1703.49	1782	1625	0.93	-0.104	0.28701	0.999308	0.0051	0.0175	0.0106	0.0106	TRUE	0.1114
AGAP001046	1002	1099	956	867	917	904	900	1021	984	908	951	970	955.63	968	943	0.979	-0.03	0.75356	0.999308	0.0017	0.0188	0.0092	0.0092	TRUE	0.0432
AGAP001047	1282	1276	1197	1259	1135	855	1151	1185	1232	1319	1177	918	1163.63	1189	1138	0.97	-0.044	0.688749	0.999308	0.0163	0.0183	0.0173	0.0173	TRUE	0.3627
AGAP001048	274	219	248	216	229	220	246	203	255	226	238	236	234.09	235	233	0.996	-0.006	0.957524	0.999308	0.0036	0.0281	0.0164	0.0164	TRUE	0.152
AGAP001050	1235	986	1049	1034	1047	1018	1109	916	1080	1083	1086	1092	1060.98	1035	1087	1.039	0.056	0.574365	0.999308	0.0044	0.0185	0.0107	0.0107	TRUE	0.1324
AGAP001051	0	0	0	0	0	0	0	0	0	0	0	0	0	0	0	NA	NA	NA	NA	NA	NA	NA	NA	NA	NA
AGAP001052	476	390	529	410	519	447	427	362	545	429	538	480	463.6	445	482	1.052	0.073	0.52896	0.999308	0.0252	0.022	0.0235	0.0235	TRUE	0.3716
AGAP001053	23860	21045	21576	21587	25832	25659	21421	19542	22210	22614	26796	27536	23353.1	21058	25649	1.167	0.223	0.0231995	0.999308	0.0074	0.0159	0.0113	0.0113	TRUE	0.0929
AGAP001056	5030	4388	4244	4325	4386	4770	4516	4075	4369	4531	4550	5119	4526.41	4320	4733	1.078	0.108	0.240605	0.999308	0.0035	0.0164	0.0089	0.0089	TRUE	0.0762
AGAP001057	1425	1155	1240	1253	1210	1121	1279	1073	1276	1313	1255	1203	1233.17	1209	1257	1.03	0.043	0.663364	0.999308	0.0052	0.0181	0.011	0.011	TRUE	0.1262
AGAP001058	624	618	581	524	444	591	560	574	598	549	461	634	562.65	577	548	0.964	-0.053	0.630591	0.999308	0.0112	0.0209	0.0161	0.0161	TRUE	0.2204
AGAP001061	189	197	182	148	131	148	170	183	187	155	136	159	164.95	180	150	0.89	-0.167	0.145282	0.999308	0	0.0332	0.0174	0.0174	TRUE	0.1252
AGAP001064	4604	4097	3658	3584	4450	4153	4133	3804	3766	3754	4616	4457	4088.43	3901	4276	1.074	0.103	0.294132	0.999308	0.0067	0.0165	0.0112	0.0112	TRUE	0.1193
AGAP001065	15275	23386	16587	13655	12093	17340	13713	21716	17075	14304	12544	18608	16326.9	17501	15152	0.92	-0.121	0.305634	0.999308	0.045	0.016	0.0296	0.0296	TRUE	0.3359
AGAP001067	5	8	4	2	7	3	4	7	4	2	7	3	4.77	5	4	0.985	-0.023	0.701223	0.999308	0	0.6199	0.3875	0.3875	TRUE	0.4785
AGAP001068	1980	1759	1680	1666	1898	1843	1778	1633	1729	1745	1969	1978	1805.37	1713	1897	1.086	0.119	0.20181	0.999308	0.0029	0.0174	0.009	0.009	TRUE	0.047
AGAP001069	3516	3572	2812	2902	3170	3178	3157	3317	2895	3040	3288	3410	3184.49	3123	3246	1.032	0.045	0.626481	0.999308	0.0033	0.0167	0.0092	0.0092	TRUE	0.0541
AGAP001070	1846	1641	1457	1507	1539	1606	1657	1524	1500	1579	1596	1723	1596.59	1560	1633	1.038	0.053	0.562484	0.999308	0.002	0.0176	0.0085	0.0085	TRUE	0.033
AGAP001072	5	4	7	21	11	8	4	4	7	22	11	9	9.57	5	14	1.109	0.15	0.0444677	0.999308	0	0.3169	0.2289	0.2289	TRUE	3.1902
AGAP001073	1466	1225	1230	1087	1237	1175	1316	1138	1266	1139	1283	1261	1233.77	1240	1228	0.992	-0.011	0.907516	0.999308	0.0041	0.0181	0.0103	0.0103	TRUE	0.0615
AGAP001076	16345	15699	16332	15213	16931	17075	14674	14578	16812	15937	17563	18324	16314.6	15355	17275	1.099	0.136	0.151832	0.999308	0.0058	0.016	0.0101	0.0101	TRUE	0.0632
AGAP001078	4	5	2	4	3	4	4	5	2	4	3	4	3.65	4	4	1.006	0.009	0.86814	0.999308	0	0.8055	0.4208	0.4208	TRUE	0.2057
AGAP001079	4	6	2	5	2	2	4	6	2	5	2	2	3.45	4	3	0.991	-0.012	0.809588	0.999308	0	0.8516	0.5018	0.5018	TRUE	0.3637
AGAP001081	995	1106	945	924	1042	830	893	1027	973	968	1081	891	972.1	964	980	1.012	0.018	0.862756	0.999308	0.0062	0.0187	0.012	0.012	TRUE	0.1012
AGAP001082	41347	32788	37138	32800	33276	43107	37120	30447	38230	34360	34517	46260	36822.4	35266	38379	1.06	0.083	0.453257	0.999308	0.0211	0.0159	0.0191	0.0191	TRUE	0.4596
AGAP001083	1465	1386	1409	1277	1363	1338	1315	1287	1450	1338	1414	1436	1373.36	1351	1396	1.027	0.039	0.679115	0.999308	0.002	0.0179	0.0088	0.0088	TRUE	0.0453
AGAP001084	278	270	234	294	243	219	250	251	241	308	252	235	256.04	247	265	1.048	0.067	0.5538	0.999308	0.0063	0.027	0.0171	0.0171	TRUE	0.2638
AGAP001085	0	0	0	0	0	0	0	0	0	0	0	0	0	0	0	NA	NA	NA	NA	NA	NA	NA	NA	NA	NA
AGAP001087	74	63	79	65	56	105	66	59	81	68	58	113	74.19	69	80	1.055	0.078	0.500091	0.999308	0.0625	0.0546	0.0579	0.0579	TRUE	1.6032
AGAP001088	52	57	52	58	52	57	47	53	54	61	54	61	54.84	51	59	1.062	0.087	0.46336	0.999308	0	0.0683	0.0356	0.0356	TRUE	0.0995
AGAP001089	0	4	7	2	0	3	0	4	7	2	0	3	2.71	4	2	0.983	-0.025	0.506557	0.999308	1.5554	1.0805	1.2116	1.2116	TRUE	0.2932
AGAP001090	1552	1656	1522	1308	1403	1654	1393	1538	1567	1370	1455	1775	1516.4	1499	1533	1.017	0.024	0.818745	0.999308	0.0106	0.0177	0.0139	0.0139	TRUE	0.2383
AGAP001091	831	761	720	658	712	757	746	707	741	689	739	812	739.02	731	747	1.016	0.023	0.813217	0.999308	0.0024	0.0197	0.0103	0.0103	TRUE	0.0738
AGAP001092	1292	1040	1009	961	1017	1020	1160	966	1039	1007	1055	1095	1053.43	1055	1052	0.998	-0.003	0.975497	0.999308	0.0043	0.0185	0.0107	0.0107	TRUE	0.0924
AGAP001093	1395	1504	1419	1249	1610	1473	1252	1397	1461	1308	1670	1581	1444.82	1370	1520	1.08	0.111	0.291527	0.999308	0.0097	0.0178	0.0139	0.0139	TRUE	0.1495
AGAP001094	116	112	150	111	132	126	104	104	154	116	137	135	125.16	121	129	1.037	0.052	0.6631	0.999308	0.0231	0.0388	0.0319	0.0319	TRUE	0.5005
AGAP001096	123	86	135	93	84	100	110	80	139	97	87	107	103.52	110	97	0.947	-0.078	0.511352	0.999308	0.0342	0.0436	0.0395	0.0395	TRUE	0.224
AGAP001097	16	24	31	34	48	27	14	22	32	36	50	29	30.49	23	38	1.131	0.178	0.0816161	0.999308	0.0744	0.1103	0.0964	0.0964	TRUE	0.8547
AGAP001098	157	132	133	99	151	130	141	123	137	104	157	140	133.38	134	134	0.999	-0.001	0.992968	0.999308	0.016	0.0374	0.0281	0.0281	TRUE	0.3876
AGAP001099	2246	2234	1883	1716	1876	1831	2016	2074	1938	1798	1946	1965	1956.3	2009	1903	0.955	-0.066	0.460676	0.999308	0.0012	0.0173	0.0077	0.0077	TRUE	0.0329
AGAP001100	236	320	373	263	278	281	212	297	384	276	288	302	293.07	298	289	0.984	-0.023	0.845334	0.999308	0.041	0.0256	0.0325	0.0325	TRUE	0.1932
AGAP001101	365	334	328	310	290	330	328	310	338	325	301	354	325.86	325	327	1.003	0.005	0.966283	0.999308	0	0.0246	0.0129	0.0129	TRUE	0.0625
AGAP001102	1762	1819	1587	1496	1611	1557	1582	1689	1634	1567	1671	1671	1635.63	1635	1636	1.001	0.001	0.989878	0.999308	0.0006	0.0175	0.0075	0.0075	TRUE	0.0165
AGAP001103	1060	1146	1091	1027	1004	1178	952	1064	1123	1076	1041	1264	1086.73	1046	1127	1.057	0.081	0.437503	0.999308	0.0077	0.0184	0.0129	0.0129	TRUE	0.1596
AGAP001104	1325	1065	969	967	928	858	1190	989	997	1013	963	921	1012.06	1059	966	0.932	-0.102	0.315068	0.999308	0.0054	0.0186	0.0117	0.0117	TRUE	0.1698
AGAP001106	146	179	172	186	155	160	131	166	177	195	161	172	166.95	158	176	1.065	0.091	0.441629	0.999308	0.011	0.033	0.0231	0.0231	TRUE	0.2989
AGAP001107	3857	3184	3516	3128	3493	3949	3463	2957	3619	3277	3623	4238	3529.45	3346	3713	1.079	0.109	0.304346	0.999308	0.0135	0.0166	0.0151	0.0151	TRUE	0.231
AGAP001108	1333	1243	1202	1167	1196	1050	1197	1154	1237	1223	1241	1127	1196.37	1196	1197	1.001	0.001	0.99376	0.999308	0.001	0.0182	0.0083	0.0083	TRUE	0.0311
AGAP001109	1246	1197	1007	1063	947	1064	1119	1112	1037	1114	982	1142	1084.08	1089	1079	0.993	-0.01	0.914177	0.999308	0.0031	0.0184	0.0099	0.0099	TRUE	0.0754
AGAP001110	689	605	600	589	582	565	619	562	618	617	604	606	604.18	600	609	1.013	0.018	0.850599	0.999308	0	0.0205	0.0093	0.0093	TRUE	0.0374
AGAP001111	3186	3363	3290	3136	3188	3526	2860	3123	3387	3285	3307	3784	3290.98	3123	3459	1.083	0.116	0.238562	0.999308	0.0064	0.0167	0.0109	0.0109	TRUE	0.1045
AGAP001112	0	0	0	0	0	0	0	0	0	0	0	0	0	0	0	NA	NA	NA	NA	NA	NA	NA	NA	NA	NA
AGAP001113	589	617	544	579	587	523	529	573	560	607	609	561	573.07	554	592	1.054	0.076	0.441865	0.999308	0	0.0208	0.0097	0.0097	TRUE	0.0249
AGAP001114	18	22	3	11	5	13	16	20	3	12	5	14	11.72	13	10	0.975	-0.036	0.60471	0.999308	0.3698	0.2615	0.3031	0.3031	TRUE	0.7361
AGAP001115	11	10	4	5	10	13	10	9	4	5	10	14	8.81	8	10	1.024	0.035	0.63514	0.999308	0.0772	0.3429	0.2431	0.2431	TRUE	0.3456
AGAP001116	2060	2605	2550	1973	1330	1356	1849	2419	2625	2067	1380	1455	1965.84	2298	1634	0.817	-0.291	0.0131288	0.999308	0.0411	0.0172	0.0278	0.0278	TRUE	0.4536
AGAP001117	201	106	168	101	80	102	180	98	173	106	83	109	125.01	150	99	0.837	-0.256	0.0305474	0.999308	0.057	0.0388	0.0466	0.0466	TRUE	0.9265
AGAP001118	83	80	94	75	42	55	75	74	97	79	44	59	71.12	82	61	0.887	-0.173	0.139492	0.999308	0.0366	0.0563	0.0484	0.0484	TRUE	0.4616
AGAP001119	0	0	0	0	0	0	0	0	0	0	0	0	0	0	0	NA	NA	NA	NA	NA	NA	NA	NA	NA	NA
AGAP001120	0	0	0	1	0	0	0	0	0	1	0	0	0.17	0	0	1.003	0.004	0.785745	0.999308	0	16.5167	10	10	TRUE	0.8616
AGAP001121	0	0	0	0	0	2	0	0	0	0	0	2	0.36	0	1	1.005	0.007	0.611775	0.999308	10	8.0695	10	10	TRUE	3.0506
AGAP001122	0	0	1	0	0	0	0	0	1	0	0	0	0.17	0	0	0.998	-0.003	0.841821	0.999308	0	16.8077	10	10	TRUE	0.8373
AGAP001123	1	0	0	1	0	3	1	0	0	1	0	3	0.86	0	1	1.013	0.019	0.422515	0.999308	0	3.3626	2.8187	2.8187	TRUE	0.9129
AGAP001124	497	560	732	553	275	906	446	520	754	579	285	972	592.76	573	612	1.011	0.016	0.858538	0.999308	0.2035	0.0206	0.0881	0.2035	TRUE	0.2979
AGAP001125	3	1	7	2	1	6	3	1	7	2	1	6	3.4	4	3	0.995	-0.007	0.888139	0.999308	0.5178	0.8632	0.7185	0.7185	TRUE	0.8166
AGAP001126	47	54	54	36	45	57	42	50	56	38	47	61	48.91	49	49	0.995	-0.008	0.944937	0.999308	0.017	0.0747	0.0515	0.0515	TRUE	0.3447
AGAP001127	1565	1460	1512	1063	612	1192	1405	1356	1556	1114	635	1279	1224.13	1439	1009	0.833	-0.264	0.0271144	0.999308	0.0642	0.0181	0.0377	0.0377	TRUE	1.6556
AGAP001130	3818	2483	2183	2447	2265	2111	3428	2306	2247	2563	2350	2265	2526.48	2660	2393	0.935	-0.097	0.400193	0.999308	0.0322	0.0169	0.0234	0.0234	TRUE	0.9143
AGAP001132	449	341	358	330	306	352	403	317	369	346	317	378	354.86	363	347	0.97	-0.044	0.691713	0.999308	0.0085	0.0239	0.0163	0.0163	TRUE	0.1299
AGAP001133	1066	1269	1118	1001	1068	1004	957	1178	1151	1049	1108	1077	1086.7	1095	1078	0.988	-0.018	0.862423	0.999308	0.0059	0.0184	0.0116	0.0116	TRUE	0.1436
AGAP001134	1945	1818	1657	1686	1627	1505	1746	1688	1706	1766	1688	1615	1701.51	1713	1690	0.988	-0.017	0.848633	0.999308	0.0005	0.0175	0.0074	0.0074	TRUE	0.0188
AGAP001135	387	253	266	300	285	252	347	235	274	314	296	270	289.42	285	293	1.017	0.024	0.835673	0.999308	0.0194	0.0257	0.0227	0.0227	TRUE	0.3903
AGAP001136	1881	1722	1656	1482	1639	1656	1689	1599	1705	1552	1700	1777	1670.37	1664	1676	1.006	0.009	0.92461	0.999308	0.0023	0.0175	0.0087	0.0087	TRUE	0.0497
AGAP001137	8	24	18	18	8	8	7	22	19	19	8	9	13.96	16	12	0.964	-0.053	0.504918	0.999308	0.1954	0.2222	0.2114	0.2114	TRUE	0.8709
AGAP001138	32052	29907	34473	30314	29573	31795	28775	27772	35487	31756	30676	34121	31431	30678	32184	1.037	0.053	0.605263	0.999308	0.009	0.0159	0.0129	0.0129	TRUE	0.2111
AGAP001139	1797	1500	1431	1463	1473	1344	1613	1393	1473	1533	1528	1442	1497.02	1493	1501	1.004	0.006	0.94878	0.999308	0.0028	0.0177	0.0091	0.0091	TRUE	0.0594
AGAP001140	1821	1877	1675	1483	1469	1447	1635	1743	1724	1554	1524	1553	1622.04	1701	1544	0.922	-0.118	0.175291	0.999308	0	0.0176	0.0071	0.0071	TRUE	0.0099
AGAP001141	3352	2848	2489	2743	2623	2390	3009	2645	2562	2873	2721	2565	2729.21	2739	2720	0.994	-0.008	0.932558	0.999308	0.0049	0.0168	0.0101	0.0101	TRUE	0.0923
AGAP001143	1648	1461	1415	1400	1369	1422	1480	1357	1457	1467	1420	1526	1450.91	1431	1471	1.023	0.033	0.717319	0.999308	0.001	0.0178	0.008	0.008	TRUE	0.0271
AGAP001144	1141	965	908	935	956	904	1024	896	935	979	992	970	966.07	952	980	1.024	0.034	0.717644	0.999308	0.0015	0.0188	0.009	0.009	TRUE	0.0494
AGAP001145	680	498	417	477	466	422	610	462	429	500	483	453	489.69	500	479	0.97	-0.043	0.702673	0.999308	0.0172	0.0217	0.0195	0.0195	TRUE	0.4705
AGAP001146	1015	871	764	876	781	637	911	809	786	918	810	684	819.65	835	804	0.973	-0.04	0.716272	0.999308	0.0125	0.0193	0.0159	0.0159	TRUE	0.2159
AGAP001147	92	73	88	102	77	72	83	68	91	107	80	77	84.16	81	88	1.044	0.062	0.602289	0.999308	0.0153	0.05	0.0353	0.0353	TRUE	0.4296
AGAP001148	4045	3974	3071	3268	3433	3184	3631	3690	3161	3423	3561	3417	3480.74	3494	3467	0.994	-0.009	0.919709	0.999308	0.0035	0.0166	0.009	0.009	TRUE	0.0832
AGAP001149	756	587	584	614	558	615	679	545	601	643	579	660	617.83	608	627	1.023	0.032	0.760466	0.999308	0.0069	0.0204	0.0134	0.0134	TRUE	0.1127
AGAP001150	677	647	564	496	581	538	608	601	581	520	603	577	581.47	597	567	0.961	-0.057	0.566583	0.999308	0.0012	0.0207	0.0104	0.0104	TRUE	0.07
AGAP001151	19121	16438	15954	15561	16851	16439	17166	15264	16423	16301	17480	17642	16712.6	16284	17141	1.044	0.062	0.480019	0.999308	0.0026	0.016	0.0078	0.0078	TRUE	0.0414
AGAP001152	769	723	715	713	707	785	690	671	736	747	733	842	736.75	699	774	1.083	0.114	0.250038	0.999308	0.0026	0.0197	0.0104	0.0104	TRUE	0.0912
AGAP001153	3776	4088	3610	3294	3672	4158	3390	3796	3716	3451	3809	4462	3770.67	3634	3907	1.056	0.079	0.440584	0.999308	0.01	0.0165	0.013	0.013	TRUE	0.2153
AGAP001154	747	701	577	600	620	566	671	651	594	629	643	607	632.44	639	626	0.985	-0.022	0.82184	0.999308	0	0.0203	0.0097	0.0097	TRUE	0.041
AGAP001156	679	528	514	540	532	435	610	490	529	566	552	467	535.56	543	528	0.981	-0.028	0.794648	0.999308	0.0097	0.0212	0.0154	0.0154	TRUE	0.1468
AGAP001157	8105	9510	7820	7149	7569	7998	7276	8831	8050	7489	7851	8583	8013.45	8052	7974	0.992	-0.011	0.909929	0.999308	0.007	0.0161	0.011	0.011	TRUE	0.0895
AGAP001158	257	199	175	198	246	160	231	185	180	207	255	172	204.99	199	211	1.036	0.051	0.669689	0.999308	0.0241	0.0298	0.0273	0.0273	TRUE	0.3023
AGAP001159	422	380	439	340	349	336	379	353	452	356	362	361	377.07	395	360	0.937	-0.093	0.391796	0.999308	0.006	0.0234	0.0146	0.0146	TRUE	0.2247
AGAP001160	310	299	242	179	259	185	278	278	249	188	269	199	243.3	268	219	0.882	-0.181	0.12017	0.999308	0.016	0.0276	0.0224	0.0224	TRUE	0.274
AGAP001161	4576	4131	5712	5862	6221	5005	4108	3836	5880	6141	6453	5371	5298.19	4608	5988	1.181	0.24	0.0366767	0.999308	0.033	0.0163	0.0234	0.0234	TRUE	0.4314
AGAP001162	44	39	60	79	60	52	40	36	62	83	62	56	56.38	46	67	1.144	0.194	0.0896017	0.999308	0.044	0.0669	0.0576	0.0576	TRUE	0.9821
AGAP001165	14	16	25	18	28	14	13	15	26	19	29	15	19.35	18	21	1.033	0.046	0.616215	0.999308	0.0788	0.1647	0.1304	0.1304	TRUE	0.9483
AGAP001166	547	320	319	368	348	322	491	297	328	386	361	346	368.11	372	364	0.987	-0.019	0.875547	0.999308	0.0357	0.0236	0.0292	0.0292	TRUE	0.9429
AGAP001167	1225	861	758	889	852	745	1100	800	780	931	884	799	882.36	893	871	0.984	-0.024	0.83378	0.999308	0.0209	0.019	0.0199	0.0199	TRUE	0.5123
AGAP001168	1239	1252	1131	1105	1081	961	1112	1163	1164	1158	1121	1031	1124.9	1146	1103	0.969	-0.045	0.630779	0.999308	0.0011	0.0183	0.0085	0.0085	TRUE	0.0431
AGAP001169	7	19	6	7	24	13	6	18	6	7	25	14	12.71	10	15	1.047	0.066	0.372431	0.999308	0.279	0.2424	0.2572	0.2572	TRUE	0.5791
AGAP001170	2	7	3	4	19	2	2	7	3	4	20	2	6.24	4	9	1.044	0.062	0.250536	0.999308	0.6521	0.4776	0.5534	0.5534	TRUE	7.6006
AGAP001171	10	14	13	7	11	7	9	13	13	7	11	8	10.27	12	9	0.962	-0.057	0.48743	0.999308	0	0.2963	0.1677	0.1677	TRUE	0.1995
AGAP001172	4	14	13	12	27	5	4	13	13	13	28	5	12.65	10	15	1.041	0.059	0.402957	0.999308	0.4174	0.2435	0.3133	0.3133	TRUE	0.7936
AGAP001173	15	29	27	25	66	19	13	27	28	26	68	20	30.54	23	38	1.092	0.128	0.155793	0.999308	0.2508	0.1101	0.1677	0.1677	TRUE	6.9745
AGAP001174	18236	14289	12891	14245	19083	16228	16372	13269	13270	14922	19795	17415	15840.5	14304	17377	1.148	0.2	0.0653071	0.999308	0.0176	0.016	0.0167	0.0167	TRUE	0.2385
AGAP001175	79	112	163	111	57	98	71	104	168	116	59	105	103.88	114	93	0.941	-0.088	0.424081	0.999308	0.14	0.0435	0.0823	0.0823	TRUE	0.5834
AGAP001176	1	0	1	1	2	0	1	0	1	1	2	0	0.84	1	1	1.006	0.008	0.746374	0.999308	0	3.4391	2.1755	2.1755	TRUE	0.2647
AGAP001177	26	33	17	21	42	22	23	31	17	22	44	24	26.78	24	30	1.05	0.071	0.476322	0.999308	0.0775	0.1234	0.1048	0.1048	TRUE	1.3463
AGAP001179	1170	1266	1055	1036	1059	995	1050	1176	1086	1085	1099	1068	1093.93	1104	1084	0.985	-0.022	0.815215	0.999308	0.001	0.0184	0.0084	0.0084	TRUE	0.041
AGAP001181	1301	1520	1688	1345	1678	1311	1168	1411	1738	1409	1741	1407	1478.93	1439	1519	1.036	0.051	0.658802	0.999308	0.0266	0.0177	0.022	0.022	TRUE	0.2615
AGAP001182	9427	14334	9264	10880	10204	13436	8463	13310	9536	11397	10585	14419	11285.2	10436	12134	1.094	0.13	0.266794	0.999308	0.0399	0.016	0.0275	0.0275	TRUE	0.5247
AGAP001183	6	9	9	2	17	7	5	8	9	2	18	8	8.38	7	9	1.014	0.02	0.758364	0.999308	0.3387	0.3598	0.3515	0.3515	TRUE	0.5285
AGAP001184	44	17	38	31	44	23	40	16	39	32	46	25	32.87	32	34	1.02	0.028	0.778975	0.999308	0.1298	0.1034	0.1138	0.1138	TRUE	0.8895
AGAP001185	1209	1331	1503	1161	1313	1346	1085	1236	1547	1216	1362	1444	1315.2	1289	1341	1.027	0.039	0.728925	0.999308	0.0192	0.018	0.0186	0.0186	TRUE	0.3392
AGAP001187	0	0	0	0	0	0	0	0	0	0	0	0	0	0	0	NA	NA	NA	NA	NA	NA	NA	NA	NA	NA
AGAP001189	3580	3555	3780	3776	3457	4579	3214	3301	3891	3956	3586	4914	3810.3	3469	4152	1.134	0.181	0.097947	0.999308	0.0189	0.0165	0.0174	0.0174	TRUE	0.4326
AGAP001190	1488	2429	680	2308	1566	2263	1336	2256	700	2418	1624	2429	1793.69	1431	2157	1.079	0.109	0.240624	0.999308	0.1803	0.0174	0.0775	0.1803	TRUE	0.512
AGAP001192	16377	34404	17550	18715	18127	20980	14703	31947	18066	19605	18803	22515	20939.9	21572	20308	0.972	-0.042	0.727056	0.999308	0.0808	0.0159	0.0449	0.0449	TRUE	1.8123
AGAP001193	15613	16910	13010	13828	15000	16633	14017	15703	13393	14486	15560	17850	15167.8	14371	15965	1.085	0.117	0.242972	0.999308	0.0091	0.016	0.0121	0.0121	TRUE	0.1618
AGAP001194	864	1120	1164	725	781	892	776	1040	1198	759	810	957	923.47	1005	842	0.897	-0.157	0.174813	0.999308	0.0284	0.0189	0.0241	0.0241	TRUE	0.3375
AGAP001195	1189	1178	1005	1026	1042	1033	1067	1094	1035	1075	1081	1109	1076.69	1065	1088	1.018	0.025	0.77877	0.999308	0	0.0185	0.0075	0.0075	TRUE	0.0085
AGAP001196	347	255	263	281	234	221	312	237	271	294	243	237	265.55	273	258	0.965	-0.051	0.655353	0.999308	0.0131	0.0266	0.0202	0.0202	TRUE	0.2046
AGAP001197	607	473	487	436	460	403	545	439	501	457	477	432	475.31	495	455	0.941	-0.088	0.409401	0.999308	0.0053	0.0218	0.0133	0.0133	TRUE	0.1157
AGAP001198	0	0	0	0	0	0	0	0	0	0	0	0	0	0	0	NA	NA	NA	NA	NA	NA	NA	NA	NA	NA
AGAP001199	0	0	0	0	0	0	0	0	0	0	0	0	0	0	0	NA	NA	NA	NA	NA	NA	NA	NA	NA	NA
AGAP001200	13398	18580	15317	15080	15675	16675	12028	17253	15767	15797	16260	17895	15833.5	15016	16651	1.075	0.104	0.340458	0.999308	0.0166	0.016	0.0176	0.0176	TRUE	0.4184
AGAP001201	117	116	133	119	119	113	105	108	137	125	123	121	119.84	117	123	1.032	0.046	0.697711	0.999308	0	0.0398	0.0236	0.0236	TRUE	0.1946
AGAP001202	207	232	254	271	179	179	186	215	261	284	186	192	220.73	221	221	1	0	0.996851	0.999308	0.0388	0.0288	0.0332	0.0332	TRUE	0.6905
AGAP001203	16	21	27	19	11	8	14	20	28	20	11	9	16.93	21	13	0.931	-0.103	0.249799	0.999308	0.0797	0.186	0.1448	0.1448	TRUE	0.6735
AGAP001205	3365	4901	3311	3331	3792	3511	3021	4551	3408	3489	3933	3768	3695.19	3660	3730	1.013	0.018	0.871246	0.999308	0.0241	0.0166	0.0203	0.0203	TRUE	0.5346
AGAP001206	24	24	23	20	34	14	22	22	24	21	35	15	23.13	23	24	1.012	0.018	0.858677	0.999308	0.049	0.1404	0.1044	0.1044	TRUE	0.7438
AGAP001207	876	852	754	776	719	798	786	791	776	813	746	856	794.81	784	805	1.021	0.029	0.760596	0.999308	0.0011	0.0194	0.0093	0.0093	TRUE	0.046
AGAP001208	4607	4430	4174	4632	4641	4982	4136	4114	4297	4852	4814	5346	4593.22	4182	5004	1.163	0.218	0.0124796	0.999308	0.0017	0.0164	0.0075	0.0075	TRUE	0.065
AGAP001209	1887	1944	1688	1559	1538	1383	1694	1805	1738	1633	1595	1484	1658.27	1746	1571	0.916	-0.126	0.160818	0.999308	0.0011	0.0175	0.0079	0.0079	TRUE	0.0374
AGAP001211	3820	3632	3161	3039	3257	3049	3429	3373	3254	3184	3379	3272	3315.03	3352	3278	0.981	-0.028	0.742565	0.999308	0.0005	0.0166	0.0067	0.0067	TRUE	0.0086
AGAP001212	2893	3171	2376	2463	2255	1840	2597	2945	2446	2580	2339	1975	2480.26	2663	2298	0.898	-0.155	0.14503	0.999308	0.0128	0.0169	0.0149	0.0149	TRUE	0.231
AGAP001213	1035	1252	962	1017	1224	1226	929	1163	990	1065	1270	1316	1122.13	1027	1217	1.13	0.176	0.101367	0.999308	0.0116	0.0183	0.0151	0.0151	TRUE	0.1265
AGAP001214	142	114	110	108	85	102	127	106	113	113	88	109	109.56	115	103	0.942	-0.086	0.470812	0.999308	0	0.0421	0.0256	0.0256	TRUE	0.2208
AGAP001215	756	675	634	651	622	433	679	627	653	682	645	465	625	653	597	0.943	-0.084	0.458655	0.999308	0.0192	0.0204	0.0198	0.0198	TRUE	0.4901
AGAP001217	1077	978	822	870	868	787	967	908	846	911	900	845	896.26	907	885	0.981	-0.028	0.772003	0.999308	0.002	0.019	0.0095	0.0095	TRUE	0.0431
AGAP001218	22595	24021	20284	21076	23947	19652	20285	22306	20880	22078	24840	21090	21913.3	21157	22669	1.058	0.081	0.383382	0.999308	0.0048	0.0159	0.0094	0.0094	TRUE	0.099
AGAP001219	22674	24194	20391	20685	24272	19679	20356	22466	20991	21669	25178	21119	21963	21271	22655	1.052	0.073	0.443068	0.999308	0.006	0.0159	0.0101	0.0101	TRUE	0.131
AGAP001220	548	460	405	439	388	390	492	427	417	460	402	419	436.15	445	427	0.969	-0.045	0.674078	0.999308	0.0043	0.0224	0.0131	0.0131	TRUE	0.1108
AGAP001222	446	390	381	353	325	380	400	362	392	370	337	408	378.24	385	372	0.975	-0.037	0.730332	0.999308	0.0031	0.0234	0.0132	0.0132	TRUE	0.083
AGAP001223	1626	1205	1023	1117	940	979	1460	1119	1053	1170	975	1051	1137.94	1211	1065	0.917	-0.126	0.260791	0.999308	0.0192	0.0183	0.0186	0.0186	TRUE	0.4898
AGAP001224	770	581	514	562	517	476	691	540	529	589	536	511	565.96	587	545	0.95	-0.073	0.507152	0.999308	0.012	0.0209	0.0167	0.0167	TRUE	0.333
AGAP001225	395	324	327	296	272	265	355	301	337	310	282	284	311.45	331	292	0.916	-0.127	0.241789	0.999308	0	0.025	0.0135	0.0135	TRUE	0.0743
AGAP001226	182	144	129	124	100	135	163	134	133	130	104	145	134.73	143	126	0.932	-0.101	0.394321	0.999308	0.0133	0.0372	0.0267	0.0267	TRUE	0.3208
AGAP001227	446	361	355	336	340	339	400	335	365	352	353	364	361.59	367	356	0.978	-0.032	0.764111	0.999308	0	0.0237	0.0125	0.0125	TRUE	0.0816
AGAP001228	601	488	407	495	520	432	540	453	419	519	539	464	488.87	471	507	1.054	0.075	0.492262	0.999308	0.0095	0.0217	0.0156	0.0156	TRUE	0.1609
AGAP001229	3032	2411	2006	2302	2369	2165	2722	2239	2065	2411	2457	2323	2369.68	2342	2397	1.018	0.025	0.808543	0.999308	0.0102	0.017	0.0134	0.0134	TRUE	0.2347
AGAP001230	0	0	0	0	0	0	0	0	0	0	0	0	0	0	0	NA	NA	NA	NA	NA	NA	NA	NA	NA	NA
AGAP001231	883	700	723	689	725	616	793	650	744	722	752	661	720.31	729	712	0.982	-0.026	0.80219	0.999308	0.0059	0.0198	0.0124	0.0124	TRUE	0.1019
AGAP001232	934	1075	1022	832	924	942	839	998	1052	872	958	1011	954.96	963	947	0.988	-0.018	0.867424	0.999308	0.0087	0.0188	0.0135	0.0135	TRUE	0.1491
AGAP001233	1225	1127	1279	966	926	1109	1100	1047	1317	1012	961	1190	1104.25	1155	1054	0.937	-0.093	0.387247	0.999308	0.0128	0.0184	0.0155	0.0155	TRUE	0.2201
AGAP001234	991	1132	960	846	905	997	890	1051	988	886	939	1070	970.67	976	965	0.991	-0.013	0.902262	0.999308	0.0072	0.0187	0.0126	0.0126	TRUE	0.1046
AGAP001235	1140	1158	1060	1003	898	871	1023	1075	1091	1051	932	935	1017.81	1063	973	0.931	-0.103	0.279253	0.999308	0.0019	0.0186	0.0092	0.0092	TRUE	0.046
AGAP001236	715	1044	1399	755	823	1720	642	969	1440	791	854	1846	1090.32	1017	1164	1.026	0.037	0.696046	0.999308	0.1765	0.0184	0.0811	0.1765	TRUE	0.9221
AGAP001237	659	537	485	585	568	534	592	499	499	613	589	573	560.77	530	592	1.086	0.119	0.249836	0.999308	0.0038	0.0209	0.0119	0.0119	TRUE	0.0928
AGAP001238	149	145	164	125	87	123	134	135	169	131	90	132	131.74	146	118	0.896	-0.158	0.185791	0.999308	0.0221	0.0376	0.031	0.031	TRUE	0.5837
AGAP001239	72	55	64	36	37	49	65	51	66	38	38	53	51.71	61	43	0.876	-0.192	0.0998823	0.999308	0	0.0715	0.0456	0.0456	TRUE	0.2837
AGAP001240	7768	7907	6508	8297	8630	5976	6974	7342	6699	8692	8952	6413	7512.06	7005	8019	1.101	0.138	0.202317	0.999308	0.016	0.0162	0.0167	0.0167	TRUE	0.3182
AGAP001241	23	21	10	12	27	15	21	20	10	13	28	16	17.85	17	19	1.019	0.028	0.757211	0.999308	0.093	0.1772	0.1442	0.1442	TRUE	1.1798
AGAP001242	72	97	80	76	76	80	65	90	82	80	79	86	80.23	79	82	1.015	0.022	0.856717	0.999308	0	0.0517	0.0314	0.0314	TRUE	0.2658
AGAP001243	1630	1749	1531	1043	1310	1507	1463	1624	1576	1093	1359	1617	1455.37	1554	1356	0.911	-0.134	0.229615	0.999308	0.0191	0.0178	0.0187	0.0187	TRUE	0.2619
AGAP001244	1	3	0	1	5	2	1	3	0	1	5	2	2.01	1	3	1.02	0.029	0.443305	0.999308	0.3335	1.4486	1.0455	1.0455	TRUE	1.4823
AGAP001245	2	0	0	2	0	1	2	0	0	2	0	1	0.83	1	1	1.005	0.008	0.745387	0.999308	0	3.4981	2.9351	2.9351	TRUE	0.2758
AGAP001246	7	1	1	1	17	0	6	1	1	1	18	0	4.49	3	6	1.021	0.03	0.433904	0.999308	2.2578	0.6578	1.2575	1.2575	TRUE	11.7521
AGAP001247	0	1	0	0	0	0	0	1	0	0	0	0	0.15	0	0	0.998	-0.003	0.841821	0.999308	0	18.6307	10	10	TRUE	0.701
AGAP001248	2	0	1	2	4	0	2	0	1	2	4	0	1.51	1	2	1.014	0.02	0.531447	0.999308	0	1.9217	1.5524	1.5524	TRUE	0.3011
AGAP001249	4	3	3	7	3	5	4	3	3	7	3	5	4.21	3	5	1.032	0.045	0.432416	0.999308	0	0.6997	0.3792	0.3792	TRUE	0.4365
AGAP001250	6	4	2	7	8	4	5	4	2	7	8	4	5.18	4	6	1.042	0.059	0.3429	0.999308	0	0.5719	0.3342	0.3342	TRUE	0.5319
AGAP001251	20	12	19	38	56	15	18	11	20	40	58	16	27.11	16	38	1.158	0.212	0.0204054	0.999308	0.1958	0.1221	0.1519	0.1519	TRUE	0.4409
AGAP001252	15	17	21	22	19	10	13	16	22	23	20	11	17.39	17	18	1.01	0.014	0.875518	0.999308	0.0364	0.1814	0.1266	0.1266	TRUE	0.5412
AGAP001253	795	759	786	747	671	693	714	705	809	783	696	744	741.65	743	741	0.998	-0.002	0.981679	0.999308	0.0033	0.0197	0.0108	0.0108	TRUE	0.0726
AGAP001255	1981	1839	1781	1639	1602	1512	1778	1708	1833	1717	1662	1623	1720.14	1773	1667	0.95	-0.075	0.395692	0.999308	0.0005	0.0175	0.0073	0.0073	TRUE	0.014
AGAP001256	2900	3717	2971	3034	2867	2922	2604	3452	3058	3178	2974	3136	3066.91	3038	3096	1.014	0.021	0.841484	0.999308	0.0102	0.0167	0.0132	0.0132	TRUE	0.196
AGAP001257	21599	15189	18007	18929	15476	18600	19391	14104	18536	19829	16053	19961	17979.2	17344	18614	1.05	0.07	0.528393	0.999308	0.0175	0.0159	0.0188	0.0188	TRUE	0.359
AGAP001258	167	147	115	110	111	100	150	137	118	115	115	107	123.75	135	112	0.9	-0.152	0.197596	0.999308	0	0.0391	0.0219	0.0219	TRUE	0.1876
AGAP001259	136	179	191	178	152	137	122	166	197	186	158	147	162.68	162	164	1.008	0.011	0.927516	0.999308	0.0297	0.0335	0.0318	0.0318	TRUE	0.3272
AGAP001261	1490	1042	908	1090	1007	876	1338	968	935	1142	1045	940	1061.08	1080	1042	0.977	-0.034	0.767297	0.999308	0.024	0.0185	0.0211	0.0211	TRUE	0.5581
AGAP001264	2760	1821	1843	2161	1982	1846	2478	1691	1897	2264	2056	1981	2061.13	2022	2100	1.026	0.037	0.741598	0.999308	0.0215	0.0172	0.0193	0.0193	TRUE	0.441
AGAP001265	56	77	62	52	52	60	50	72	64	54	54	64	59.73	62	57	0.971	-0.043	0.715017	0.999308	0	0.064	0.0397	0.0397	TRUE	0.2226
AGAP001267	4110	4259	4146	3707	4015	4032	3690	3955	4268	3883	4165	4327	4047.94	3971	4125	1.032	0.045	0.629649	0.999308	0.0035	0.0165	0.0091	0.0091	TRUE	0.0512
AGAP001268	623	513	403	480	531	592	559	476	415	503	551	635	523.25	483	563	1.106	0.145	0.197393	0.999308	0.0155	0.0213	0.0188	0.0188	TRUE	0.2368
AGAP001269	290	254	246	249	249	231	260	236	253	261	258	248	252.75	250	256	1.017	0.024	0.826252	0.999308	0	0.0272	0.0129	0.0129	TRUE	0.0302
AGAP001270	343	305	250	292	298	233	308	283	257	306	309	250	285.59	283	288	1.013	0.018	0.871663	0.999308	0.0072	0.0259	0.0169	0.0169	TRUE	0.1446
AGAP001271	2580	2879	2308	2166	2287	2124	2316	2673	2376	2269	2372	2279	2381.04	2455	2307	0.95	-0.074	0.425659	0.999308	0.0027	0.017	0.0088	0.0088	TRUE	0.084
AGAP001272	689	806	585	681	547	529	619	748	602	713	567	568	636.28	656	616	0.958	-0.063	0.573181	0.999308	0.0145	0.0203	0.0174	0.0174	TRUE	0.2082
AGAP001273	4644	4276	3410	3809	3643	3494	4169	3971	3510	3990	3779	3750	3861.47	3883	3840	0.991	-0.013	0.886336	0.999308	0.0042	0.0165	0.0094	0.0094	TRUE	0.0841
AGAP001274	63381	58275	48455	56299	52660	49345	56901	54114	49880	58977	54625	52955	54575.1	53632	55519	1.029	0.041	0.648116	0.999308	0.0033	0.0158	0.0086	0.0086	TRUE	0.0496
AGAP001275	20	13	11	14	9	8	18	12	11	15	9	9	12.32	14	11	0.965	-0.052	0.543236	0.999308	0	0.2496	0.152	0.152	TRUE	0.6379
AGAP001276	521	426	410	393	382	356	468	396	422	412	396	382	412.56	429	397	0.945	-0.082	0.432822	0.999308	0.0023	0.0228	0.0121	0.0121	TRUE	0.0948
AGAP001277	712	627	581	607	603	632	639	582	598	636	625	678	626.52	606	646	1.051	0.072	0.46074	0.999308	0	0.0204	0.0096	0.0096	TRUE	0.0283
AGAP001278	288	327	312	263	263	285	259	304	321	276	273	306	289.59	295	285	0.978	-0.033	0.769774	0.999308	0.005	0.0257	0.0156	0.0156	TRUE	0.1209
AGAP001279	5313	3739	2727	3478	2766	2701	4770	3472	2807	3643	2869	2899	3410.04	3683	3137	0.911	-0.135	0.25285	0.999308	0.0461	0.0166	0.0293	0.0293	TRUE	0.5544
AGAP001280	718	570	461	501	508	522	645	529	475	525	527	560	543.4	550	537	0.984	-0.023	0.832919	0.999308	0.0112	0.0211	0.0161	0.0161	TRUE	0.2834
AGAP001281	7170	7776	7534	6145	4329	7226	6437	7221	7756	6437	4491	7755	6682.6	7138	6228	0.922	-0.118	0.31561	0.999308	0.041	0.0162	0.0276	0.0276	TRUE	0.4221
AGAP001283	1583	1825	1506	1382	1543	1444	1421	1695	1550	1448	1601	1550	1544.01	1555	1533	0.988	-0.017	0.863739	0.999308	0.0046	0.0176	0.0103	0.0103	TRUE	0.0772
AGAP001284	284	226	203	288	221	202	255	210	209	302	229	217	236.92	225	249	1.064	0.089	0.446961	0.999308	0.0186	0.0279	0.0236	0.0236	TRUE	0.4711
AGAP001285	2181	2476	1895	2126	2266	2186	1958	2299	1951	2227	2351	2346	2188.59	2069	2308	1.091	0.126	0.190199	0.999308	0.0044	0.0171	0.0099	0.0099	TRUE	0.0907
AGAP001286	801	817	641	656	540	586	719	759	660	687	560	629	668.97	713	625	0.907	-0.14	0.18008	0.999308	0.006	0.0201	0.0128	0.0128	TRUE	0.1291
AGAP001287	3643	3415	3008	2835	2905	2756	3271	3171	3096	2970	3013	2958	3079.83	3179	2980	0.946	-0.08	0.332798	0.999308	0	0.0167	0.0064	0.0064	TRUE	0.0104
AGAP001290	1471	1097	970	1171	1082	874	1321	1019	999	1227	1122	938	1104.13	1113	1096	0.99	-0.015	0.894251	0.999308	0.0207	0.0184	0.0195	0.0195	TRUE	0.3324
AGAP001291	19	15	19	27	26	12	17	14	20	28	27	13	19.78	17	23	1.061	0.085	0.36886	0.999308	0.046	0.1614	0.1169	0.1169	TRUE	0.6395
AGAP001292	536	440	408	430	368	348	481	409	420	450	382	373	419.24	437	402	0.943	-0.085	0.436902	0.999308	0.0069	0.0227	0.0147	0.0147	TRUE	0.1199
AGAP001293	52	57	50	53	56	45	47	53	51	56	58	48	52.16	50	54	1.03	0.043	0.718576	0.999308	0	0.071	0.0375	0.0375	TRUE	0.0611
AGAP001294	198	247	259	252	283	256	178	229	267	264	294	275	251	225	278	1.138	0.186	0.111229	0.999308	0.0174	0.0273	0.0227	0.0227	TRUE	0.4937
AGAP001296	4833	5213	3894	3887	3613	3634	4339	4841	4009	4072	3748	3900	4151.28	4396	3907	0.91	-0.137	0.152325	0.999308	0.005	0.0165	0.01	0.01	TRUE	0.1213
AGAP001297	1186	1247	965	897	1156	960	1065	1158	993	940	1199	1030	1064.18	1072	1056	0.989	-0.016	0.881005	0.999308	0.0096	0.0185	0.0138	0.0138	TRUE	0.1619
AGAP001298	3188	2786	2681	2724	2484	2428	2862	2587	2760	2854	2577	2606	2707.47	2736	2679	0.983	-0.025	0.780326	0.999308	0.0025	0.0168	0.0084	0.0084	TRUE	0.0372
AGAP001299	1667	2407	1377	1599	1967	1604	1497	2235	1417	1675	2040	1721	1764.33	1716	1812	1.033	0.047	0.68634	0.999308	0.0371	0.0174	0.0265	0.0265	TRUE	0.7686
AGAP001300	1113	854	912	1031	912	1060	999	793	939	1080	946	1138	982.44	910	1055	1.113	0.154	0.14735	0.999308	0.0104	0.0187	0.0144	0.0144	TRUE	0.1965
AGAP001301	16	13	6	6	14	18	14	12	6	6	15	19	12.12	11	13	1.025	0.036	0.648347	0.999308	0.1359	0.2534	0.2085	0.2085	TRUE	0.3776
AGAP001302	1725	1656	1396	1562	1582	1376	1549	1538	1437	1636	1641	1477	1546.24	1508	1585	1.041	0.058	0.526805	0.999308	0.0019	0.0176	0.0086	0.0086	TRUE	0.0376
AGAP001303	982	900	1178	787	1062	974	882	836	1213	824	1102	1045	983.55	977	990	1.009	0.013	0.912467	0.999308	0.0312	0.0187	0.0246	0.0246	TRUE	0.5171
AGAP001304	90	89	110	114	71	89	81	83	113	119	74	96	94.21	92	96	1.019	0.028	0.815237	0.999308	0.0362	0.0464	0.042	0.042	TRUE	0.2252
AGAP001306	1599	1589	1301	1456	1471	1359	1436	1476	1339	1525	1526	1458	1459.98	1417	1503	1.05	0.071	0.434135	0.999308	0.0009	0.0178	0.0079	0.0079	TRUE	0.0324
AGAP001307	1425	1350	1179	1141	1352	1313	1279	1254	1214	1195	1402	1409	1292.22	1249	1335	1.054	0.076	0.431208	0.999308	0.0038	0.018	0.0101	0.0101	TRUE	0.0897
AGAP001308	876	1113	855	780	966	1239	786	1034	880	817	1002	1330	974.81	900	1050	1.095	0.131	0.266905	0.999308	0.0386	0.0187	0.0277	0.0277	TRUE	0.4802
AGAP001309	12	18	17	22	21	16	11	17	17	23	22	17	17.83	15	21	1.068	0.095	0.323571	0.999308	0	0.1773	0.1043	0.1043	TRUE	0.5848
AGAP001310	819	613	528	547	557	612	735	569	544	573	578	657	609.26	616	603	0.985	-0.022	0.841908	0.999308	0.0151	0.0205	0.0178	0.0178	TRUE	0.3554
AGAP001311	1342	1180	1089	1051	994	1209	1205	1096	1121	1101	1031	1297	1141.85	1141	1143	1.002	0.002	0.981862	0.999308	0.0074	0.0183	0.0125	0.0125	TRUE	0.1674
AGAP001312	14362	14050	15589	14605	13371	14295	12894	13047	16047	15300	13870	15341	14416.3	13996	14837	1.046	0.065	0.520184	0.999308	0.0084	0.016	0.0123	0.0123	TRUE	0.1804
AGAP001313	4770	7884	4844	4625	5217	5245	4282	7321	4986	4845	5412	5629	5412.52	5530	5295	0.975	-0.037	0.751086	0.999308	0.0372	0.0163	0.0279	0.0279	TRUE	1.0513
AGAP001314	830	833	707	674	767	728	745	774	728	706	796	781	754.9	749	761	1.013	0.018	0.850372	0.999308	0.0011	0.0196	0.0094	0.0094	TRUE	0.0452
AGAP001315	4675	4825	4580	4052	4098	3811	4197	4480	4715	4245	4251	4090	4329.6	4464	4195	0.949	-0.075	0.386987	0.999308	0.0016	0.0164	0.0075	0.0075	TRUE	0.035
AGAP001316	0	0	0	0	0	0	0	0	0	0	0	0	0	0	0	NA	NA	NA	NA	NA	NA	NA	NA	NA	NA
AGAP001318	1738	1792	1712	1540	1969	1520	1560	1664	1762	1613	2042	1631	1712.27	1662	1762	1.045	0.063	0.54767	0.999308	0.0099	0.0175	0.0137	0.0137	TRUE	0.26
AGAP001319	1187	1296	1132	1113	1138	1034	1066	1203	1165	1166	1180	1110	1148.4	1145	1152	1.005	0.008	0.936199	0.999308	0.0017	0.0183	0.0088	0.0088	TRUE	0.045
AGAP001320	2729	2315	2136	2365	2190	2178	2450	2150	2199	2477	2272	2337	2314.17	2266	2362	1.034	0.049	0.599496	0.999308	0.0028	0.017	0.0089	0.0089	TRUE	0.0552
AGAP001321	1621	1567	1303	1466	1619	1549	1455	1455	1341	1536	1679	1662	1521.52	1417	1626	1.119	0.162	0.0767092	0.999308	0.0016	0.0177	0.0083	0.0083	TRUE	0.0389
AGAP001322	1216	1181	1001	1017	1071	1004	1092	1097	1030	1065	1111	1077	1078.76	1073	1084	1.009	0.013	0.888247	0.999308	0	0.0185	0.0077	0.0077	TRUE	0.0149
AGAP001323	6757	6830	7120	6581	7481	6642	6066	6342	7329	6894	7760	7128	6919.97	6579	7261	1.081	0.112	0.248551	0.999308	0.0068	0.0162	0.0108	0.0108	TRUE	0.098
AGAP001324	827	861	669	615	682	592	742	800	689	644	707	635	702.94	744	662	0.915	-0.129	0.200384	0.999308	0.0031	0.0199	0.0109	0.0109	TRUE	0.0726
AGAP001325	12386	11551	11425	11454	10909	11317	11120	10726	11761	11999	11316	12145	11511.1	11202	11820	1.047	0.066	0.439928	0.999308	0.0017	0.016	0.0072	0.0072	TRUE	0.0201
AGAP001326	180	120	122	107	157	145	162	111	126	112	163	156	138.19	133	144	1.039	0.055	0.645925	0.999308	0.0309	0.0366	0.0341	0.0341	TRUE	0.3293
AGAP001328	795	932	810	616	686	664	714	865	834	645	712	713	747.08	804	690	0.891	-0.167	0.10574	0.999308	0.0056	0.0196	0.0121	0.0121	TRUE	0.0849
AGAP001329	8	24	10	6	5	13	7	22	10	6	5	14	10.86	13	8	0.955	-0.067	0.360021	0.999308	0.227	0.281	0.2586	0.2586	TRUE	2.4166
AGAP001330	4442	5762	4482	3815	4268	4560	3988	5351	4614	3996	4427	4894	4544.91	4651	4439	0.967	-0.048	0.654388	0.999308	0.0133	0.0164	0.016	0.016	TRUE	0.2332
AGAP001331	2	0	1	0	0	0	2	0	1	0	0	0	0.47	1	0	0.991	-0.014	0.424067	0.999308	0	6.1348	5.9684	5.9684	TRUE	0.5295
AGAP001332	1	0	4	6	4	7	1	0	4	6	4	8	3.83	2	6	1.054	0.076	0.127857	0.999308	0.0176	0.7686	0.6004	0.6004	TRUE	1.3006
AGAP001333	1933	1448	852	1327	1098	961	1735	1345	877	1390	1139	1031	1252.9	1319	1187	0.948	-0.078	0.515498	0.999308	0.0671	0.0181	0.039	0.039	TRUE	0.2313
AGAP001334	1123	1172	879	884	956	933	1008	1088	905	926	992	1001	986.72	1000	973	0.978	-0.032	0.750665	0.999308	0.0042	0.0187	0.0107	0.0107	TRUE	0.078
AGAP001335	2820	2824	2584	2320	2646	2774	2532	2622	2660	2430	2745	2977	2661	2605	2717	1.034	0.049	0.613823	0.999308	0.0047	0.0169	0.0102	0.0102	TRUE	0.0961
AGAP001336	926	808	736	654	594	568	831	750	758	685	616	610	708.35	780	637	0.854	-0.227	0.0223572	0.999308	0.0023	0.0198	0.0104	0.0104	TRUE	0.0739
AGAP001337	71	88	114	128	98	74	64	82	117	134	102	79	96.33	88	105	1.073	0.102	0.380845	0.999308	0.07	0.0457	0.0558	0.0558	TRUE	0.419
AGAP001338	631	527	502	574	491	503	566	489	517	601	509	540	537.17	524	550	1.036	0.051	0.622968	0.999308	0.0046	0.0211	0.0125	0.0125	TRUE	0.0893
AGAP001339	205	208	178	192	175	184	184	193	183	201	182	197	190.09	187	193	1.023	0.033	0.767518	0.999308	0	0.0309	0.0149	0.0149	TRUE	0.0259
AGAP001340	410	395	305	307	313	338	368	367	314	322	325	363	342.98	350	337	0.972	-0.041	0.708046	0.999308	0.0033	0.0242	0.0138	0.0138	TRUE	0.0808
AGAP001341	6269	6422	4949	4907	5309	5030	5628	5963	5095	5140	5507	5398	5455.24	5562	5348	0.968	-0.046	0.612534	0.999308	0.0033	0.0163	0.0088	0.0088	TRUE	0.0609
AGAP001342	144	194	140	122	154	152	129	180	144	128	160	163	150.7	151	150	0.996	-0.005	0.965509	0.999308	0.0171	0.0349	0.0269	0.0269	TRUE	0.3064
AGAP001343	509	808	854	752	690	601	457	750	879	788	716	645	705.81	695	716	1.016	0.022	0.850691	0.999308	0.0575	0.0199	0.0362	0.0362	TRUE	0.6698
AGAP001344	35	36	36	24	36	25	31	33	37	25	37	27	31.87	34	30	0.961	-0.057	0.603418	0.999308	0	0.1062	0.0624	0.0624	TRUE	0.1982
AGAP001345	0	0	0	0	0	0	0	0	0	0	0	0	0	0	0	NA	NA	NA	NA	NA	NA	NA	NA	NA	NA
AGAP001346	1297	1085	1061	1340	1605	1197	1164	1008	1092	1404	1665	1285	1269.55	1088	1451	1.235	0.305	0.00395702	0.999308	0.0104	0.018	0.0142	0.0142	TRUE	0.3369
AGAP001347	659	635	517	555	683	545	592	590	532	581	708	585	598.04	571	625	1.068	0.095	0.369662	0.999308	0.0066	0.0206	0.0133	0.0133	TRUE	0.1956
AGAP001348	8	4	4	7	3	5	7	4	4	7	3	5	5.14	5	5	1.003	0.005	0.936713	0.999308	0	0.5766	0.3364	0.3364	TRUE	0.2224
AGAP001349	595	575	500	480	549	569	534	534	515	503	569	611	544.29	528	561	1.047	0.066	0.519433	0.999308	0.003	0.0211	0.0117	0.0117	TRUE	0.084
AGAP001350	197	279	231	154	279	167	177	259	238	161	289	179	217.28	225	210	0.97	-0.044	0.711864	0.999308	0.0643	0.029	0.0441	0.0441	TRUE	1.0445
AGAP001351	268	420	344	170	308	259	241	390	354	178	319	278	293.37	328	258	0.896	-0.159	0.182254	0.999308	0.0702	0.0256	0.0444	0.0444	TRUE	1.0833
AGAP001352	773	360	286	298	424	400	694	334	294	312	440	429	417.32	441	394	0.957	-0.063	0.587568	0.999308	0.1242	0.0227	0.0635	0.0635	TRUE	3.5248
AGAP001353	0	0	0	0	0	0	0	0	0	0	0	0	0	0	0	NA	NA	NA	NA	NA	NA	NA	NA	NA	NA
AGAP001354	4	3	0	0	3	0	4	3	0	0	3	0	1.58	2	1	0.99	-0.015	0.603526	0.999308	2.7949	1.8375	2.0328	2.0328	TRUE	0.9757
AGAP001355	0	0	0	6	1	1	0	0	0	6	1	1	1.4	0	3	1.032	0.045	0.123843	0.999308	1.493	2.0746	1.9307	1.9307	TRUE	5.891
AGAP001356	1474	1368	1456	1496	1169	1752	1323	1270	1499	1567	1213	1880	1458.73	1364	1553	1.087	0.121	0.291741	0.999308	0.0259	0.0178	0.0221	0.0221	TRUE	0.2268
AGAP001357	1254	1068	884	968	965	820	1126	992	910	1014	1001	880	987.09	1009	965	0.967	-0.049	0.640328	0.999308	0.0078	0.0187	0.0129	0.0129	TRUE	0.1364
AGAP001358	1170	1144	1090	1076	917	1001	1050	1062	1122	1127	951	1074	1064.56	1078	1051	0.98	-0.029	0.765485	0.999308	0.0034	0.0185	0.0101	0.0101	TRUE	0.0868
AGAP001360	0	0	0	0	0	0	0	0	0	0	0	0	0	0	0	NA	NA	NA	NA	NA	NA	NA	NA	NA	NA
AGAP001361	703	705	645	561	546	645	631	655	664	588	566	692	632.66	650	615	0.96	-0.059	0.56556	0.999308	0.0043	0.0203	0.012	0.012	TRUE	0.123
AGAP001362	1474	1440	1092	1046	1058	1058	1323	1337	1124	1096	1097	1135	1185.53	1261	1109	0.904	-0.146	0.136331	0.999308	0.0041	0.0182	0.0103	0.0103	TRUE	0.0855
AGAP001363	1691	1479	1319	1293	1393	1378	1518	1373	1358	1354	1445	1479	1421.26	1416	1426	1.005	0.008	0.934044	0.999308	0.0023	0.0178	0.0089	0.0089	TRUE	0.0468
AGAP001364	848	743	629	681	703	710	761	690	647	713	729	762	717.22	699	735	1.039	0.055	0.583325	0.999308	0.0026	0.0198	0.0104	0.0104	TRUE	0.0617
AGAP001365	3346	4530	3648	3073	5034	3853	3004	4207	3755	3219	5222	4135	3923.59	3655	4192	1.084	0.117	0.321773	0.999308	0.0411	0.0165	0.0284	0.0284	TRUE	0.266
AGAP001366	4156	3953	4220	4081	4607	4224	3731	3671	4344	4275	4779	4533	4222.15	3915	4529	1.123	0.167	0.0825609	0.999308	0.0057	0.0165	0.0103	0.0103	TRUE	0.0805
AGAP001367	767	739	725	685	811	753	689	686	746	718	841	808	748.01	707	789	1.089	0.123	0.220452	0.999308	0.0031	0.0196	0.0107	0.0107	TRUE	0.0576
AGAP001368	5428	5793	4002	4296	4052	3736	4873	5379	4120	4500	4203	4009	4514.15	4791	4237	0.912	-0.134	0.194218	0.999308	0.0101	0.0164	0.0132	0.0132	TRUE	0.1822
AGAP001369	1723	1493	1818	1491	1619	1498	1547	1386	1871	1562	1679	1608	1608.93	1601	1616	1.007	0.01	0.925294	0.999308	0.0117	0.0176	0.0145	0.0145	TRUE	0.2567
AGAP001370	572	423	361	338	326	314	514	393	372	354	338	337	384.52	426	343	0.867	-0.206	0.0685724	0.999308	0.014	0.0233	0.0187	0.0187	TRUE	0.5559
AGAP001371	483	402	329	365	375	307	434	373	339	382	389	329	374.4	382	367	0.973	-0.04	0.720507	0.999308	0.0093	0.0235	0.0165	0.0165	TRUE	0.181
AGAP001372	2395	2868	2443	2341	2393	2304	2150	2663	2515	2452	2482	2473	2455.89	2443	2469	1.009	0.012	0.899739	0.999308	0.0057	0.017	0.0106	0.0106	TRUE	0.1359
AGAP001373	869	834	759	729	830	782	780	774	781	764	861	839	799.96	778	821	1.044	0.062	0.518715	0.999308	0.0006	0.0194	0.009	0.009	TRUE	0.0386
AGAP001374	0	0	0	0	0	0	0	0	0	0	0	0	0	0	0	NA	NA	NA	NA	NA	NA	NA	NA	NA	NA
AGAP001375	167	179	117	150	120	140	150	166	120	157	124	150	144.74	145	144	0.993	-0.01	0.933335	0.999308	0.0134	0.0357	0.0258	0.0258	TRUE	0.226
AGAP001376	4116	2721	1993	2218	3313	2905	3695	2527	2052	2323	3437	3118	2858.52	2758	2959	1.038	0.053	0.65606	0.999308	0.0641	0.0168	0.0371	0.0371	TRUE	0.671
AGAP001377	13178	9785	10041	9154	10326	10055	11831	9086	10336	9589	10711	10791	10390.7	10418	10364	0.996	-0.006	0.955772	0.999308	0.0086	0.0161	0.0132	0.0132	TRUE	0.174
AGAP001379	75	46	48	52	47	33	67	43	49	54	49	35	49.68	53	46	0.952	-0.071	0.534634	0.999308	0.0321	0.0738	0.0566	0.0566	TRUE	0.6925
AGAP001380	4870	3877	3292	3440	3353	3242	4372	3600	3389	3604	3478	3479	3653.66	3787	3520	0.946	-0.081	0.426544	0.999308	0.0091	0.0166	0.0124	0.0124	TRUE	0.2522
AGAP001381	5315	4958	4685	4393	5109	4234	4772	4604	4823	4602	5300	4544	4773.94	4733	4815	1.014	0.02	0.825501	0.999308	0.0032	0.0164	0.009	0.009	TRUE	0.0977
AGAP001382	9006	7615	7406	7481	6844	6885	8085	7071	7624	7837	7099	7389	7517.51	7593	7442	0.983	-0.024	0.790432	0.999308	0.0028	0.0162	0.0085	0.0085	TRUE	0.0422
AGAP001384	636	567	576	480	476	429	571	527	593	503	494	460	524.57	564	486	0.892	-0.164	0.103726	0.999308	0	0.0213	0.0105	0.0105	TRUE	0.0434
AGAP001386	2105	1984	1552	1564	1422	1291	1890	1842	1598	1638	1475	1385	1638.11	1777	1499	0.878	-0.188	0.0620799	0.999308	0.0066	0.0175	0.0118	0.0118	TRUE	0.0819
AGAP001387	5916	5559	5270	5407	5537	4685	5311	5162	5425	5664	5744	5028	5388.94	5299	5479	1.028	0.04	0.656323	0.999308	0.0025	0.0163	0.0082	0.0082	TRUE	0.0592
AGAP001388	4	5	5	1	4	5	4	5	5	1	4	5	3.99	5	3	0.987	-0.019	0.730785	0.999308	0	0.7377	0.4417	0.4417	TRUE	0.6693
AGAP001389	31	9	23	20	21	22	28	8	24	21	22	24	21.03	20	22	1.019	0.027	0.769977	0.999308	0.1164	0.1527	0.1389	0.1389	TRUE	1.6068
AGAP001390	70	81	86	76	90	52	63	75	89	80	93	56	75.89	76	76	1.005	0.007	0.95154	0.999308	0.0331	0.0537	0.0452	0.0452	TRUE	0.388
AGAP001391	1134	942	758	929	833	738	1018	875	780	973	864	792	883.72	891	876	0.988	-0.017	0.874846	0.999308	0.0132	0.019	0.0161	0.0161	TRUE	0.1936
AGAP001392	1130	1245	1031	1053	1238	1168	1014	1156	1061	1103	1284	1253	1145.43	1077	1213	1.097	0.134	0.176604	0.999308	0.0046	0.0183	0.0108	0.0108	TRUE	0.0574
AGAP001393	310	251	241	239	247	248	278	233	248	250	256	266	255.37	253	257	1.012	0.017	0.878592	0.999308	0	0.0271	0.0144	0.0144	TRUE	0.0815
AGAP001394	1794	1836	1658	1478	1627	1611	1611	1705	1707	1548	1688	1729	1664.51	1674	1655	0.991	-0.014	0.881281	0.999308	0.0016	0.0175	0.0082	0.0082	TRUE	0.0395
AGAP001395	26	27	31	63	21	24	23	25	32	66	22	26	32.31	27	38	1.072	0.1	0.296158	0.999308	0.1754	0.1049	0.1335	0.1335	TRUE	5.1012
AGAP001396	943	799	743	736	740	789	847	742	765	771	768	847	789.79	785	795	1.01	0.015	0.880393	0.999308	0.0028	0.0194	0.0103	0.0103	TRUE	0.0553
AGAP001397	119	81	116	98	86	101	107	75	119	103	89	108	100.29	100	100	0.999	-0.002	0.98626	0.999308	0.0227	0.0445	0.0352	0.0352	TRUE	0.4805
AGAP001398	274	283	201	188	284	273	246	263	207	197	295	293	250.03	239	262	1.053	0.074	0.530945	0.999308	0.0282	0.0273	0.0277	0.0277	TRUE	0.4578
AGAP001399	2509	3014	2153	2169	2627	2158	2252	2799	2216	2272	2725	2316	2430.1	2422	2438	1.005	0.006	0.951365	0.999308	0.0133	0.017	0.0151	0.0151	TRUE	0.2213
AGAP001400	497	467	341	433	417	364	446	434	351	454	433	391	417.94	410	426	1.025	0.036	0.743756	0.999308	0.0087	0.0227	0.0157	0.0157	TRUE	0.1939
AGAP001401	883	785	659	691	703	776	793	729	678	724	729	833	747.65	733	762	1.029	0.041	0.685609	0.999308	0.0049	0.0196	0.0118	0.0118	TRUE	0.0867
AGAP001402	1446	1233	1032	1085	1193	1112	1298	1145	1062	1137	1238	1193	1178.82	1168	1189	1.013	0.019	0.847014	0.999308	0.0053	0.0182	0.0111	0.0111	TRUE	0.1091
AGAP001403	896	502	573	533	684	474	804	466	590	558	710	509	606.16	620	592	0.975	-0.036	0.763636	0.999308	0.0506	0.0205	0.0338	0.0338	TRUE	0.4292
AGAP001404	1010	571	633	665	647	591	907	530	652	697	671	634	681.76	696	667	0.975	-0.036	0.760188	0.999308	0.0368	0.02	0.0277	0.0277	TRUE	0.5746
AGAP001405	325	327	250	284	279	236	292	304	257	298	289	253	282.16	284	280	0.989	-0.015	0.890561	0.999308	0.0035	0.026	0.0151	0.0151	TRUE	0.0816
AGAP001406	852	651	655	736	577	561	765	605	674	771	599	602	669.21	681	657	0.976	-0.035	0.752981	0.999308	0.0162	0.0201	0.0181	0.0181	TRUE	0.2496
AGAP001407	3625	3410	3149	2830	3065	2942	3254	3167	3242	2965	3179	3157	3160.61	3221	3100	0.968	-0.047	0.577744	0.999308	0.0005	0.0167	0.0067	0.0067	TRUE	0.0201
AGAP001408	60948	56287	46700	54999	49996	51654	54717	52268	48073	57615	51861	55433	53327.8	51686	54970	1.052	0.074	0.412384	0.999308	0.0035	0.0158	0.0084	0.0084	TRUE	0.0524
AGAP001409	743	443	612	815	774	623	667	411	630	854	803	669	672.27	569	775	1.195	0.257	0.0293915	0.999308	0.0388	0.0201	0.0285	0.0285	TRUE	0.9541
AGAP001410	122	147	138	133	145	114	110	137	142	139	150	122	133.36	130	137	1.035	0.05	0.672073	0.999308	0.0074	0.0374	0.0241	0.0241	TRUE	0.2198
AGAP001411	2578	4079	2823	2574	2996	3398	2314	3788	2906	2696	3108	3647	3076.49	3003	3150	1.029	0.041	0.726481	0.999308	0.0411	0.0167	0.0279	0.0279	TRUE	0.3089
AGAP001412	63	129	84	82	75	82	57	120	86	86	78	88	85.75	88	84	0.984	-0.024	0.837917	0.999308	0.06	0.0494	0.0539	0.0539	TRUE	0.2277
AGAP001413	157	172	168	148	183	165	141	160	173	155	190	177	165.92	158	174	1.062	0.087	0.456582	0.999308	0.0044	0.0331	0.0201	0.0201	TRUE	0.1282
AGAP001414	1072	964	857	886	916	892	962	895	882	928	950	957	929.22	913	945	1.028	0.04	0.664547	0.999308	0	0.0189	0.0082	0.0082	TRUE	0.0235
AGAP001415	152	177	247	155	162	148	136	164	254	162	168	159	174.05	185	163	0.942	-0.086	0.472789	0.999308	0.0471	0.0323	0.0392	0.0392	TRUE	1.244
AGAP001416	0	2	0	1	0	0	0	2	0	1	0	0	0.48	1	0	0.997	-0.004	0.814574	0.999308	0	5.9666	5.9607	5.9607	TRUE	1.4958
AGAP001417	3951	3833	3992	3661	3292	3796	3547	3559	4109	3835	3415	4074	3756.56	3738	3775	1.008	0.011	0.912943	0.999308	0.0073	0.0165	0.0114	0.0114	TRUE	0.0893
AGAP001418	1494	1345	1486	1271	1345	1254	1341	1249	1530	1331	1395	1346	1365.38	1373	1357	0.991	-0.013	0.896661	0.999308	0.0049	0.0179	0.0107	0.0107	TRUE	0.1216
AGAP001419	2187	2402	2177	1889	2010	2374	1963	2230	2241	1979	2085	2548	2174.4	2145	2204	1.02	0.029	0.782943	0.999308	0.0113	0.0171	0.0141	0.0141	TRUE	0.2373
AGAP001420	14514	14938	13515	15156	13437	14437	13030	13871	13912	15877	13938	15493	14353.7	13604	15103	1.091	0.126	0.157657	0.999308	0.0029	0.016	0.0081	0.0081	TRUE	0.0447
AGAP001421	1899	1734	1376	1464	1546	1222	1705	1610	1416	1534	1604	1311	1530.03	1577	1483	0.955	-0.067	0.51979	0.999308	0.0092	0.0177	0.0132	0.0132	TRUE	0.1381
AGAP001422	552	515	377	446	372	355	496	478	388	467	386	381	432.66	454	411	0.935	-0.096	0.390814	0.999308	0.0128	0.0224	0.0177	0.0177	TRUE	0.1517
AGAP001423	5815	6407	3817	4849	3648	3547	5221	5950	3929	5080	3784	3806	4628.24	5033	4223	0.898	-0.156	0.180307	0.999308	0.0357	0.0164	0.0255	0.0255	TRUE	0.3649
AGAP001424	10180	16237	9415	10712	8511	7970	9139	15078	9692	11221	8829	8553	10418.6	11303	9534	0.908	-0.14	0.237541	0.999308	0.0538	0.0161	0.031	0.031	TRUE	1.3708
AGAP001425	55	50	65	97	90	65	49	46	67	102	93	70	71.24	54	88	1.227	0.295	0.0124366	0.999308	0.0232	0.0562	0.0426	0.0426	TRUE	0.6817
AGAP001426	931	911	803	837	957	900	836	846	827	877	993	966	890.62	836	945	1.103	0.142	0.134853	0.999308	0.0011	0.019	0.0089	0.0089	TRUE	0.0363
AGAP001427	905	904	771	707	647	584	812	839	794	741	671	627	747.35	815	680	0.868	-0.205	0.0389497	0.999308	0.0023	0.0196	0.0103	0.0103	TRUE	0.0837
AGAP001428	333	302	289	311	321	291	299	280	297	326	333	312	307.99	292	324	1.078	0.108	0.303376	0.999308	0	0.0251	0.0115	0.0115	TRUE	0.0251
AGAP001429	61	105	60	59	79	34	55	98	62	62	82	36	65.71	72	60	0.949	-0.075	0.495269	0.999308	0.1081	0.0596	0.0792	0.0792	TRUE	0.396
AGAP001430	390	395	298	318	277	268	350	367	307	333	287	288	321.96	341	303	0.92	-0.121	0.272197	0.999308	0.0047	0.0247	0.0149	0.0149	TRUE	0.0775
AGAP001432	356	320	275	295	311	258	320	297	283	309	323	277	301.39	300	303	1.007	0.009	0.93058	0.999308	0	0.0253	0.0136	0.0136	TRUE	0.0612
AGAP001433	19	46	24	24	30	17	17	43	25	25	31	18	26.5	28	25	0.974	-0.038	0.698573	0.999308	0.1081	0.1245	0.1178	0.1178	TRUE	0.7925
AGAP001434	270	285	351	271	246	242	242	265	361	284	255	260	277.86	289	266	0.952	-0.071	0.542928	0.999308	0.0211	0.0261	0.0238	0.0238	TRUE	0.6155
AGAP001435	840	1139	793	781	857	848	754	1058	816	818	889	910	874.21	876	872	0.997	-0.004	0.969842	0.999308	0.0165	0.0191	0.0178	0.0178	TRUE	0.3965
AGAP001438	6042	6755	5572	5035	5797	5299	5424	6273	5736	5274	6013	5687	5734.53	5811	5658	0.979	-0.031	0.740762	0.999308	0.0039	0.0163	0.0096	0.0096	TRUE	0.0632
AGAP001439	0	0	0	0	0	0	0	0	0	0	0	0	0	0	0	NA	NA	NA	NA	NA	NA	NA	NA	NA	NA
AGAP001440	6651	6503	5265	5256	5655	5284	5971	6039	5420	5506	5866	5671	5745.33	5810	5681	0.981	-0.027	0.755322	0.999308	0.0018	0.0163	0.0077	0.0077	TRUE	0.0399
AGAP001441	547	597	406	466	483	469	491	554	418	488	501	503	492.65	488	497	1.014	0.02	0.85681	0.999308	0.008	0.0216	0.0148	0.0148	TRUE	0.1865
AGAP001442	752	671	627	707	599	613	675	623	645	741	621	658	660.58	648	673	1.03	0.042	0.676526	0.999308	0.0033	0.0201	0.0112	0.0112	TRUE	0.0997
AGAP001443	33	13	15	35	12	12	30	12	15	37	12	13	19.85	19	21	1.011	0.016	0.845966	0.999308	0.256	0.1609	0.2001	0.2001	TRUE	2.8328
AGAP001444	160	193	186	116	158	179	144	179	191	122	164	192	165.31	171	159	0.962	-0.055	0.643517	0.999308	0.0303	0.0332	0.0319	0.0319	TRUE	0.3927
AGAP001445	16	19	6	12	20	12	14	18	6	13	21	13	14.06	13	16	1.028	0.039	0.643038	0.999308	0.083	0.2206	0.169	0.169	TRUE	0.9641
AGAP001446	3889	3601	3178	3194	3178	3029	3491	3344	3271	3346	3297	3251	3333.3	3369	3298	0.982	-0.027	0.750917	0.999308	0.0004	0.0166	0.0065	0.0065	TRUE	0.0134
AGAP001447	2677	2840	2402	2521	2700	2196	2403	2637	2473	2641	2801	2357	2551.9	2504	2600	1.03	0.043	0.651899	0.999308	0.004	0.0169	0.0099	0.0099	TRUE	0.0752
AGAP001448	51	51	59	40	62	66	46	47	61	42	64	71	55.15	51	59	1.054	0.075	0.513328	0.999308	0.0294	0.068	0.0524	0.0524	TRUE	0.4264
AGAP001449	52	30	56	43	31	52	47	28	58	45	32	56	44.2	44	44	1.002	0.003	0.976688	0.999308	0.0776	0.081	0.0796	0.0796	TRUE	0.4142
AGAP001450	488	440	432	419	398	461	438	409	445	439	413	495	439.65	431	449	1.031	0.044	0.672898	0.999308	0.0029	0.0223	0.0124	0.0124	TRUE	0.1035
AGAP001451	1366	1345	1256	1141	1139	979	1226	1249	1293	1195	1181	1051	1199.27	1256	1142	0.926	-0.11	0.241925	0.999308	0.0019	0.0182	0.009	0.009	TRUE	0.0721
AGAP001452	2628	2385	1926	1901	1678	1726	2359	2215	1983	1991	1741	1852	2023.49	2186	1861	0.881	-0.182	0.063304	0.999308	0.0053	0.0172	0.0107	0.0107	TRUE	0.0892
AGAP001453	332	187	213	296	211	209	298	174	219	310	219	224	240.7	230	251	1.043	0.061	0.609935	0.999308	0.052	0.0277	0.0383	0.0383	TRUE	0.3662
AGAP001454	609	501	535	616	516	480	547	465	551	645	535	515	543.06	521	565	1.059	0.083	0.446484	0.999308	0.01	0.0211	0.0155	0.0155	TRUE	0.2167
AGAP001455	1876	1870	1691	1551	1529	1439	1684	1736	1741	1625	1586	1544	1652.75	1720	1585	0.933	-0.1	0.247201	0.999308	0	0.0175	0.0069	0.0069	TRUE	0.0094
AGAP001458	361	277	211	267	254	220	324	257	217	280	263	236	262.96	266	260	0.985	-0.022	0.851135	0.999308	0.0203	0.0267	0.0238	0.0238	TRUE	0.4019
AGAP001459	69665	63103	55691	65047	56356	60119	62543	58597	57329	68141	58459	64517	61597.4	59490	63706	1.058	0.081	0.371638	0.999308	0.004	0.0158	0.0088	0.0088	TRUE	0.0553
AGAP001460	2014	1611	1708	1738	1771	1917	1808	1496	1758	1821	1837	2057	1796.21	1687	1905	1.098	0.135	0.178629	0.999308	0.0065	0.0174	0.0116	0.0116	TRUE	0.1465
AGAP001461	709	612	616	555	541	569	637	568	634	581	561	611	598.69	613	584	0.964	-0.053	0.592329	0.999308	0.0014	0.0206	0.0102	0.0102	TRUE	0.0419
AGAP001462	446	492	396	368	417	398	400	457	408	386	433	427	418.35	422	415	0.988	-0.017	0.872304	0.999308	0.0023	0.0227	0.0122	0.0122	TRUE	0.0657
AGAP001463	521	417	410	395	371	379	468	387	422	414	385	407	413.73	426	402	0.958	-0.061	0.562725	0.999308	0.0032	0.0227	0.0126	0.0126	TRUE	0.1037
AGAP001464	2974	3668	2970	2494	2997	2584	2670	3406	3057	2613	3109	2773	2937.97	3044	2832	0.947	-0.078	0.453497	0.999308	0.0105	0.0168	0.0137	0.0137	TRUE	0.1552
AGAP001466	302	266	205	207	214	184	271	247	211	217	222	197	227.57	243	212	0.915	-0.129	0.258291	0.999308	0.0058	0.0284	0.0177	0.0177	TRUE	0.1725
AGAP001467	1636	1529	1189	1184	1097	927	1469	1420	1224	1240	1138	995	1247.6	1371	1124	0.864	-0.211	0.0440437	0.999308	0.0093	0.0181	0.0137	0.0137	TRUE	0.1749
AGAP001468	1871	1591	1952	1673	1501	1644	1680	1477	2009	1753	1557	1764	1706.72	1722	1691	0.987	-0.019	0.863021	0.999308	0.0138	0.0175	0.0156	0.0156	TRUE	0.2654
AGAP001469	1096	1000	945	815	787	772	984	929	973	854	816	828	897.32	962	833	0.889	-0.17	0.0641916	0.999308	0	0.019	0.0079	0.0079	TRUE	0.0121
AGAP001470	1491	1671	1273	1221	1885	1299	1339	1552	1310	1279	1955	1394	1471.52	1400	1543	1.063	0.088	0.443072	0.999308	0.0295	0.0177	0.0233	0.0233	TRUE	0.7755
AGAP001471	1800	1438	1258	1419	1265	1169	1616	1335	1295	1486	1312	1255	1383.25	1415	1351	0.966	-0.05	0.637368	0.999308	0.0106	0.0179	0.014	0.014	TRUE	0.2044
AGAP001472	523	630	494	507	481	457	470	585	509	531	499	490	513.93	521	507	0.98	-0.029	0.783336	0.999308	0.0055	0.0214	0.0131	0.0131	TRUE	0.1455
AGAP001473	1605	1414	1386	1302	1426	1039	1441	1313	1427	1364	1479	1115	1356.47	1394	1319	0.961	-0.058	0.583936	0.999308	0.0108	0.0179	0.0142	0.0142	TRUE	0.2381
AGAP001474	748	863	838	653	725	874	672	801	863	684	752	938	784.93	779	791	1.011	0.016	0.888869	0.999308	0.0201	0.0195	0.0198	0.0198	TRUE	0.322
AGAP001475	2024	2099	1725	1817	1651	1804	1817	1949	1776	1903	1713	1936	1848.98	1847	1851	1.001	0.002	0.982851	0.999308	0.0028	0.0173	0.009	0.009	TRUE	0.0513
AGAP001476	5442	4844	5095	5137	3811	3906	4886	4498	5245	5381	3953	4192	4692.47	4876	4509	0.946	-0.081	0.4567	0.999308	0.0148	0.0164	0.0164	0.0164	TRUE	0.3023
AGAP001477	2300	3012	2331	2551	2749	2407	2065	2797	2400	2672	2852	2583	2561.38	2421	2702	1.084	0.117	0.268836	0.999308	0.0122	0.0169	0.0145	0.0145	TRUE	0.2366
AGAP001478	262	217	229	229	234	202	235	202	236	240	243	217	228.64	224	233	1.027	0.039	0.730753	0.999308	0	0.0284	0.0156	0.0156	TRUE	0.0975
AGAP001480	3118	3002	3258	3019	2787	2582	2799	2788	3354	3163	2891	2771	2960.85	2980	2942	0.99	-0.014	0.885214	0.999308	0.0076	0.0168	0.0117	0.0117	TRUE	0.1496
AGAP001481	1164	1126	1105	947	941	889	1045	1046	1137	992	976	954	1025.04	1076	974	0.922	-0.117	0.204155	0.999308	0	0.0186	0.0082	0.0082	TRUE	0.0402
AGAP001482	0	0	0	0	0	0	0	0	0	0	0	0	0	0	0	NA	NA	NA	NA	NA	NA	NA	NA	NA	NA
AGAP001483	14	7	11	6	18	11	13	7	11	6	19	12	11.19	10	12	1.024	0.034	0.666969	0.999308	0.102	0.2732	0.2061	0.2061	TRUE	0.3225
AGAP001484	1048	1185	908	871	1028	1093	941	1100	935	912	1066	1173	1021.28	992	1050	1.042	0.06	0.576804	0.999308	0.0113	0.0186	0.0148	0.0148	TRUE	0.1434
AGAP001485	35	31	30	28	34	37	31	29	31	29	35	40	32.57	30	35	1.044	0.062	0.575541	0.999308	0	0.1042	0.0566	0.0566	TRUE	0.1955
AGAP001486	2043	2050	2203	1769	2193	1760	1834	1904	2268	1853	2275	1889	2003.7	2002	2006	1.002	0.002	0.983703	0.999308	0.0125	0.0172	0.0148	0.0148	TRUE	0.1677
AGAP001487	363	424	327	300	384	409	326	394	337	314	398	439	367.96	352	384	1.057	0.08	0.487098	0.999308	0.0167	0.0236	0.0203	0.0203	TRUE	0.2491
AGAP001488	3259	2518	2663	2604	2075	2034	2926	2338	2741	2728	2152	2183	2511.4	2668	2354	0.914	-0.129	0.231145	0.999308	0.0152	0.0169	0.016	0.016	TRUE	0.1765
AGAP001490	960	1104	982	880	939	925	862	1025	1011	922	974	993	964.41	966	963	0.998	-0.003	0.972967	0.999308	0.0044	0.0188	0.0109	0.0109	TRUE	0.1064
AGAP001491	807	776	667	697	712	690	724	721	687	730	739	740	723.48	711	736	1.029	0.042	0.656544	0.999308	0	0.0198	0.0082	0.0082	TRUE	0.0122
AGAP001492	1108	1044	875	965	916	903	995	969	901	1011	950	969	965.84	955	977	1.018	0.026	0.780967	0.999308	0.0008	0.0188	0.0086	0.0086	TRUE	0.0313
AGAP001493	15	16	21	12	13	13	13	15	22	13	13	14	14.99	17	13	0.961	-0.057	0.536629	0.999308	0	0.208	0.1175	0.1175	TRUE	0.5749
AGAP001495	55	55	62	65	38	51	49	51	64	68	39	55	54.42	55	54	0.996	-0.006	0.959442	0.999308	0.0265	0.0687	0.0516	0.0516	TRUE	0.2285
AGAP001496	2926	3010	2871	2950	2578	2558	2627	2795	2955	3090	2674	2745	2814.49	2792	2836	1.013	0.018	0.847211	0.999308	0.0044	0.0168	0.0097	0.0097	TRUE	0.0772
AGAP001497	17609	21205	17032	16610	18739	19961	15809	19691	17533	17400	19438	21421	18548.6	17678	19420	1.073	0.102	0.322036	0.999308	0.0113	0.0159	0.0135	0.0135	TRUE	0.1262
AGAP001498	61	64	70	41	55	35	55	59	72	43	57	38	53.97	62	46	0.891	-0.167	0.150798	0.999308	0.0122	0.0692	0.0464	0.0464	TRUE	0.4392
AGAP001499	1233	1244	1081	947	1225	1009	1107	1155	1113	992	1271	1083	1120.08	1125	1115	0.993	-0.009	0.926419	0.999308	0.0073	0.0184	0.0124	0.0124	TRUE	0.1753
AGAP001500	1474	1407	1175	1194	1252	1187	1323	1307	1210	1251	1299	1274	1277.12	1280	1275	0.996	-0.005	0.953911	0.999308	0.0006	0.018	0.0079	0.0079	TRUE	0.0271
AGAP001501	4401	2634	2510	3324	2702	3492	3951	2446	2584	3482	2803	3747	3168.86	2994	3344	1.066	0.092	0.436206	0.999308	0.0462	0.0167	0.03	0.03	TRUE	0.7772
AGAP001502	7591	7228	6552	6498	5586	5425	6815	6712	6745	6807	5794	5822	6449.13	6757	6141	0.925	-0.113	0.224558	0.999308	0.0042	0.0162	0.0091	0.0091	TRUE	0.0909
AGAP001503	22	12	17	21	39	21	20	11	17	22	40	23	22.23	16	28	1.122	0.166	0.0867701	0.999308	0.0646	0.1454	0.1128	0.1128	TRUE	2.4518
AGAP001504	413	461	432	356	390	418	371	428	445	373	405	449	411.6	415	409	0.99	-0.014	0.896868	0.999308	0.0064	0.0228	0.0146	0.0146	TRUE	0.0963
AGAP001505	0	0	0	0	0	0	0	0	0	0	0	0	0	0	0	NA	NA	NA	NA	NA	NA	NA	NA	NA	NA
AGAP001506	5176	4603	6064	4790	4293	5126	4647	4274	6242	5018	4453	5501	5022.57	5054	4991	0.992	-0.012	0.915004	0.999308	0.0256	0.0164	0.0208	0.0208	TRUE	0.5264
AGAP001507	4557	3953	3625	3740	4465	3019	4091	3671	3732	3918	4632	3240	3880.46	3831	3930	1.018	0.026	0.812111	0.999308	0.0173	0.0165	0.0169	0.0169	TRUE	0.2016
AGAP001508	7200	1718	316	1628	2664	1948	6464	1595	325	1705	2763	2090	2490.64	2795	2186	0.988	-0.017	0.739449	0.999308	0.8101	0.0169	0.2661	0.8101	TRUE	1.769
AGAP001509	14	7	0	3	2	1	13	7	0	3	2	1	4.23	7	2	0.962	-0.056	0.222437	0.999308	1.0134	0.6974	0.805	0.805	TRUE	0.3301
AGAP001510	2	31	1	1	1	0	2	29	1	1	1	0	5.62	11	1	0.941	-0.087	NA	NA	1.7204	0.5288	0.9906	0.9906	TRUE	30.2908
AGAP001511	11173	5244	5851	6986	5533	7045	10031	4870	6023	7318	5739	7560	6923.56	6975	6872	0.993	-0.01	0.930643	0.999308	0.0693	0.0162	0.0429	0.0429	TRUE	1.3039
AGAP001512	2355	2772	2549	2143	2339	2010	2114	2574	2624	2245	2426	2157	2356.75	2437	2276	0.949	-0.075	0.45805	0.999308	0.0078	0.017	0.0123	0.0123	TRUE	0.1468
AGAP001513	668	538	445	581	475	395	600	500	458	609	493	424	513.77	519	509	0.987	-0.019	0.868666	0.999308	0.0241	0.0214	0.0227	0.0227	TRUE	0.3298
AGAP001514	671	611	550	561	562	548	602	567	566	588	583	588	582.45	578	586	1.01	0.015	0.878355	0.999308	0	0.0207	0.0088	0.0088	TRUE	0.0143
AGAP001515	1308	1870	1471	1413	1358	1368	1174	1736	1514	1480	1409	1468	1463.66	1475	1452	0.99	-0.015	0.89124	0.999308	0.0189	0.0177	0.0183	0.0183	TRUE	0.3267
AGAP001518	2626	2321	2132	2107	2061	1951	2358	2155	2195	2207	2138	2094	2191.05	2236	2146	0.966	-0.05	0.573386	0.999308	0.0011	0.0171	0.0075	0.0075	TRUE	0.0312
AGAP001519	1939	1840	1814	1716	1772	1645	1741	1709	1867	1798	1838	1765	1786.3	1772	1800	1.013	0.019	0.828179	0.999308	0.0008	0.0174	0.0075	0.0075	TRUE	0.0251
AGAP001520	9447	11831	9245	7975	7384	9065	8481	10986	9517	8354	7659	9728	9121.02	9661	8580	0.918	-0.123	0.250644	0.999308	0.0158	0.0161	0.0159	0.0159	TRUE	0.2276
AGAP001521	850	844	636	766	643	658	763	784	655	802	667	706	729.51	734	725	0.991	-0.013	0.902018	0.999308	0.0077	0.0197	0.0135	0.0135	TRUE	0.1017
AGAP001522	1038	629	520	682	533	491	932	584	535	714	553	527	640.92	684	598	0.933	-0.1	0.40083	0.999308	0.0594	0.0203	0.0367	0.0367	TRUE	1.5025
AGAP001523	3769	3619	3015	3068	3114	3105	3384	3361	3104	3214	3230	3332	3270.69	3283	3259	0.994	-0.009	0.91612	0.999308	0.001	0.0167	0.0071	0.0071	TRUE	0.027
AGAP001524	115	126	98	85	113	89	103	117	101	89	117	96	103.82	107	101	0.967	-0.048	0.687733	0.999308	0	0.0435	0.0264	0.0264	TRUE	0.1645
AGAP001525	910	877	670	744	636	635	817	814	690	779	660	681	740.27	774	707	0.935	-0.097	0.355899	0.999308	0.0072	0.0197	0.0131	0.0131	TRUE	0.0867
AGAP001526	3867	2953	2432	2938	2652	2481	3472	2742	2504	3078	2751	2662	2868.08	2906	2830	0.982	-0.027	0.805587	0.999308	0.0171	0.0168	0.0169	0.0169	TRUE	0.3701
AGAP001527	1512	1767	1402	1247	1391	1242	1357	1641	1443	1306	1443	1333	1420.59	1480	1361	0.936	-0.095	0.339644	0.999308	0.0052	0.0178	0.011	0.011	TRUE	0.1302
AGAP001528	282	233	259	238	236	245	253	216	267	249	245	263	248.87	245	252	1.02	0.028	0.802827	0.999308	0.0026	0.0274	0.0154	0.0154	TRUE	0.1283
AGAP001529	1662	1248	1286	1310	1256	1167	1492	1159	1324	1372	1303	1252	1317.05	1325	1309	0.991	-0.013	0.899424	0.999308	0.0083	0.018	0.0128	0.0128	TRUE	0.1514
AGAP001530	254	374	217	295	246	283	228	347	223	309	255	304	277.77	266	289	1.047	0.066	0.579991	0.999308	0.0342	0.0262	0.0298	0.0298	TRUE	0.68
AGAP001531	61	97	90	92	114	66	55	90	93	96	118	71	87.16	79	95	1.075	0.104	0.371828	0.999308	0.0602	0.0488	0.0536	0.0536	TRUE	0.3597
AGAP001532	28	24	17	16	11	12	25	22	17	17	11	13	17.66	21	14	0.911	-0.134	0.163459	0.999308	0	0.1789	0.1028	0.1028	TRUE	0.5692
AGAP001533	901	919	748	731	812	745	809	853	770	766	842	799	806.64	811	802	0.992	-0.012	0.901441	0.999308	0.0012	0.0194	0.0093	0.0093	TRUE	0.0262
AGAP001534	732	1045	726	813	898	911	657	970	747	852	932	978	855.95	791	921	1.104	0.143	0.207092	0.999308	0.0214	0.0191	0.0202	0.0202	TRUE	0.345
AGAP001535	912	1035	851	829	823	724	819	961	876	868	854	777	859.16	885	833	0.954	-0.068	0.497373	0.999308	0.004	0.0191	0.0108	0.0108	TRUE	0.0795
AGAP001536	320	278	334	276	279	273	287	258	344	289	289	293	293.46	296	290	0.987	-0.019	0.868403	0.999308	0.0074	0.0256	0.0168	0.0168	TRUE	0.2278
AGAP001537	158	117	90	81	73	88	142	109	93	85	76	94	99.69	115	85	0.867	-0.206	0.0838849	0.999308	0.0216	0.0447	0.0345	0.0345	TRUE	0.8257
AGAP001538	743	671	473	595	514	472	667	623	487	623	533	507	573.34	592	554	0.957	-0.064	0.571025	0.999308	0.0174	0.0208	0.0191	0.0191	TRUE	0.2542
AGAP001539	372	336	264	308	269	235	334	312	272	323	279	252	295.27	306	285	0.953	-0.069	0.5417	0.999308	0.0095	0.0255	0.0179	0.0179	TRUE	0.1335
AGAP001541	145	170	129	128	154	137	130	158	133	134	160	147	143.61	140	147	1.028	0.04	0.734611	0.999308	0	0.0358	0.021	0.021	TRUE	0.1071
AGAP001542	119	122	134	117	120	130	107	113	138	123	124	140	124.1	119	129	1.045	0.064	0.590232	0.999308	0	0.039	0.0234	0.0234	TRUE	0.1418
AGAP001543	11	9	23	8	18	4	10	8	24	8	19	4	12.21	14	10	0.972	-0.042	0.566239	0.999308	0.3152	0.2518	0.2773	0.2773	TRUE	1.326
AGAP001544	1947	1196	752	1220	732	881	1748	1111	774	1278	759	945	1102.57	1211	994	0.921	-0.119	0.312183	0.999308	0.1139	0.0184	0.0562	0.0562	TRUE	0.5467
AGAP001545	11711	10953	9095	10452	10633	9829	10514	10171	9362	10949	11030	10548	10429	10016	10842	1.069	0.097	0.261817	0.999308	0.0019	0.0161	0.0074	0.0074	TRUE	0.047
AGAP001546	124	119	144	90	102	132	111	111	148	94	106	142	118.63	123	114	0.962	-0.055	0.644083	0.999308	0.0281	0.0401	0.0349	0.0349	TRUE	0.3881
AGAP001548	6862	7382	6326	5539	6951	6158	6160	6855	6512	5802	7210	6608	6524.77	6509	6540	1.004	0.005	0.955847	0.999308	0.0072	0.0162	0.0111	0.0111	TRUE	0.1179
AGAP001549	1992	2066	1682	1614	1695	1553	1788	1918	1731	1691	1758	1667	1758.98	1812	1705	0.95	-0.073	0.413767	0.999308	0.0012	0.0174	0.0079	0.0079	TRUE	0.0377
AGAP001550	526	700	571	585	502	506	472	650	588	613	521	543	564.43	570	559	0.987	-0.019	0.865024	0.999308	0.015	0.0209	0.018	0.018	TRUE	0.2593
AGAP001551	1249	837	839	980	831	712	1121	777	864	1027	862	764	902.48	921	884	0.975	-0.037	0.750291	0.999308	0.0281	0.019	0.0233	0.0233	TRUE	0.4728
AGAP001552	0	0	0	0	0	0	0	0	0	0	0	0	0	0	0	NA	NA	NA	NA	NA	NA	NA	NA	NA	NA
AGAP001553	0	0	0	0	0	0	0	0	0	0	0	0	0	0	0	NA	NA	NA	NA	NA	NA	NA	NA	NA	NA
AGAP001554	0	0	0	0	0	0	0	0	0	0	0	0	0	0	0	NA	NA	NA	NA	NA	NA	NA	NA	NA	NA
AGAP001555	619	498	370	466	403	324	556	462	381	488	418	348	442.16	466	418	0.937	-0.095	0.419996	0.999308	0.0296	0.0223	0.0257	0.0257	TRUE	0.258
AGAP001556	0	0	0	0	0	0	0	0	0	0	0	0	0	0	0	NA	NA	NA	NA	NA	NA	NA	NA	NA	NA
AGAP001557	539	647	619	508	493	508	484	601	637	532	511	545	551.77	574	529	0.945	-0.082	0.449607	0.999308	0.0092	0.021	0.015	0.015	TRUE	0.1965
AGAP001558	114	106	106	75	66	92	102	98	109	79	68	99	92.61	103	82	0.89	-0.168	0.15885	0.999308	0.0042	0.0469	0.0296	0.0296	TRUE	0.3312
AGAP001559	1347	1473	1311	1373	1392	1230	1209	1368	1350	1438	1444	1320	1354.81	1309	1401	1.056	0.079	0.406487	0.999308	0.0028	0.0179	0.0093	0.0093	TRUE	0.0627
AGAP001560	0	1	0	0	0	0	0	1	0	0	0	0	0.15	0	0	0.998	-0.003	0.841821	0.999308	0	18.6307	10	10	TRUE	0.701
AGAP001561	254	270	220	246	215	183	228	251	226	258	223	196	230.39	235	226	0.974	-0.038	0.738634	0.999308	0.0061	0.0283	0.0179	0.0179	TRUE	0.1547
AGAP001562	117	121	109	111	115	92	105	112	112	116	119	99	110.65	110	111	1.008	0.012	0.918182	0.999308	0	0.0418	0.0222	0.0222	TRUE	0.0927
AGAP001563	1293	670	722	905	708	546	1161	622	743	948	734	586	799.1	842	756	0.95	-0.074	0.537286	0.999308	0.0796	0.0194	0.0445	0.0445	TRUE	0.9317
AGAP001564	760	755	555	603	467	445	682	701	571	632	484	478	591.39	651	531	0.872	-0.197	0.0803145	0.999308	0.0167	0.0207	0.0188	0.0188	TRUE	0.1969
AGAP001565	493	419	432	432	465	469	443	389	445	453	482	503	452.43	426	479	1.093	0.129	0.215359	0.999308	0.002	0.0221	0.0117	0.0117	TRUE	0.0881
AGAP001566	373	517	478	340	364	354	335	480	492	356	378	380	403.44	436	371	0.905	-0.145	0.210974	0.999308	0.0207	0.0229	0.0219	0.0219	TRUE	0.3903
AGAP001568	14	8	5	9	4	6	13	7	5	9	4	6	7.53	8	6	0.978	-0.032	0.649462	0.999308	0	0.3985	0.2624	0.2624	TRUE	0.93
AGAP001569	28419	22883	26857	25492	27853	29450	25514	21249	27647	26704	28892	31604	26935	24803	29067	1.126	0.171	0.101409	0.999308	0.0121	0.0159	0.014	0.014	TRUE	0.2416
AGAP001570	510	601	647	488	481	578	458	558	666	511	499	620	552.07	561	543	0.981	-0.028	0.807607	0.999308	0.0229	0.021	0.0219	0.0219	TRUE	0.2101
AGAP001572	24	19	15	20	23	21	22	18	15	21	24	23	20.33	18	23	1.05	0.07	0.489924	0.999308	0	0.1575	0.0848	0.0848	TRUE	0.1863
AGAP001573	278	214	180	187	169	162	250	199	185	196	175	174	196.44	211	182	0.912	-0.134	0.251744	0.999308	0.0106	0.0304	0.0211	0.0211	TRUE	0.3969
AGAP001576	0	0	0	0	0	0	0	0	0	0	0	0	0	0	0	NA	NA	NA	NA	NA	NA	NA	NA	NA	NA
AGAP001577	570	612	492	514	421	389	512	568	506	538	437	417	496.52	529	464	0.912	-0.132	0.226464	0.999308	0.0089	0.0216	0.0154	0.0154	TRUE	0.1672
AGAP001578	0	0	0	0	0	0	0	0	0	0	0	0	0	0	0	NA	NA	NA	NA	NA	NA	NA	NA	NA	NA
AGAP001579	0	0	0	0	0	0	0	0	0	0	0	0	0	0	0	NA	NA	NA	NA	NA	NA	NA	NA	NA	NA
AGAP001580	0	0	0	0	0	0	0	0	0	0	0	0	0	0	0	NA	NA	NA	NA	NA	NA	NA	NA	NA	NA
AGAP001581	43	45	72	47	47	53	39	42	74	49	49	57	51.56	52	52	1.002	0.003	0.979174	0.999308	0.0525	0.0717	0.0637	0.0637	TRUE	1.1769
AGAP001582	3789	4592	4497	3733	3818	3910	3402	4264	4629	3911	3960	4196	4060.33	4098	4022	0.986	-0.02	0.851402	0.999308	0.0129	0.0165	0.0146	0.0146	TRUE	0.2632
AGAP001583	387	777	461	451	475	438	347	722	475	472	493	470	496.45	515	478	0.965	-0.052	0.665593	0.999308	0.0653	0.0216	0.0404	0.0404	TRUE	0.5158
AGAP001584	615	612	472	515	571	485	552	568	486	539	592	520	543.1	535	550	1.021	0.03	0.772278	0.999308	0.0037	0.0211	0.012	0.012	TRUE	0.081
AGAP001585	687	639	675	614	621	627	617	593	695	643	644	673	644.2	635	653	1.023	0.032	0.746829	0.999308	0.0022	0.0203	0.0105	0.0105	TRUE	0.0734
AGAP001586	291	297	326	251	260	247	261	276	336	263	270	265	278.39	291	266	0.942	-0.086	0.440582	0.999308	0.0059	0.0261	0.0162	0.0162	TRUE	0.2458
AGAP001587	4942	4602	4709	4746	4134	4074	4437	4273	4847	4972	4288	4372	4531.6	4519	4544	1.004	0.006	0.946489	0.999308	0.0052	0.0164	0.01	0.01	TRUE	0.0837
AGAP001588	5899	6750	6284	5750	5113	5132	5296	6268	6469	6023	5304	5507	5811.23	6011	5611	0.948	-0.077	0.435395	0.999308	0.0074	0.0163	0.0115	0.0115	TRUE	0.1178
AGAP001589	637	514	476	472	577	462	572	477	490	494	599	496	521.32	513	530	1.023	0.032	0.767623	0.999308	0.0092	0.0213	0.0151	0.0151	TRUE	0.1641
AGAP001590	305	377	375	330	336	346	274	350	386	346	349	371	345.91	337	355	1.036	0.051	0.650686	0.999308	0.0131	0.0241	0.0188	0.0188	TRUE	0.3341
AGAP001591	13	17	12	17	9	18	12	16	12	18	9	19	14.38	13	15	1.026	0.037	0.680797	0.999308	0	0.2161	0.1376	0.1376	TRUE	0.4345
AGAP001592	14	29	35	18	24	31	13	27	36	19	25	33	25.42	25	26	1.005	0.007	0.943678	0.999308	0.1269	0.1291	0.1282	0.1282	TRUE	0.3783
AGAP001593	7	11	5	9	8	6	6	10	5	9	8	6	7.64	7	8	1.011	0.016	0.824769	0.999308	0	0.3931	0.224	0.224	TRUE	0.279
AGAP001594	240	204	352	263	286	340	215	189	362	276	297	365	284.05	255	313	1.098	0.135	0.256829	0.999308	0.0675	0.0259	0.0436	0.0436	TRUE	0.9915
AGAP001595	27204	25629	23663	24653	22685	24339	24423	23799	24359	25825	23531	26119	24676.1	24194	25158	1.034	0.048	0.569016	0.999308	0.0016	0.0159	0.007	0.007	TRUE	0.036
AGAP001596	0	1	1	1	1	0	0	1	1	1	1	0	0.67	1	1	1.001	0.001	0.961889	0.999308	0	4.2914	2.4909	2.4909	TRUE	0.2837
AGAP001597	246	194	219	198	199	160	221	180	225	207	206	172	202	209	195	0.959	-0.06	0.603563	0.999308	0.0081	0.03	0.0199	0.0199	TRUE	0.1421
AGAP001598	3	0	3	1	1	0	3	0	3	1	1	0	1.31	2	1	0.984	-0.023	0.462659	0.999308	0	2.2132	1.6367	1.6367	TRUE	0.7843
AGAP001599	16	12	13	12	8	10	14	11	13	13	8	11	11.75	13	11	0.969	-0.046	0.593965	0.999308	0	0.261	0.141	0.141	TRUE	0.2339
AGAP001600	1070	1289	846	1017	938	728	961	1197	871	1065	973	781	974.68	1010	940	0.955	-0.067	0.560221	0.999308	0.0247	0.0187	0.0216	0.0216	TRUE	0.369
AGAP001601	940	626	552	724	416	416	844	581	568	758	432	446	604.97	664	545	0.91	-0.136	0.254834	0.999308	0.0736	0.0205	0.0435	0.0435	TRUE	1.0197
AGAP001602	228	186	208	226	221	166	205	173	214	237	229	178	205.94	197	215	1.053	0.075	0.520681	0.999308	0.0128	0.0298	0.022	0.022	TRUE	0.2021
AGAP001603	816	694	680	680	821	751	733	644	700	712	852	806	741.15	692	790	1.105	0.144	0.158891	0.999308	0.0049	0.0197	0.0118	0.0118	TRUE	0.0826
AGAP001604	2418	2593	2040	2108	1972	2170	2171	2408	2100	2208	2046	2329	2210.2	2226	2194	0.988	-0.017	0.859565	0.999308	0.0042	0.0171	0.0098	0.0098	TRUE	0.0642
AGAP001606	1807	1827	1786	1676	1589	1645	1622	1697	1839	1756	1648	1765	1721.11	1719	1723	1.002	0.003	0.974612	0.999308	0.0022	0.0175	0.0086	0.0086	TRUE	0.0441
AGAP001608	4279	4053	3472	3402	2973	3410	3842	3764	3574	3564	3084	3659	3581.06	3727	3436	0.937	-0.094	0.317807	0.999308	0.0043	0.0166	0.0097	0.0097	TRUE	0.1116
AGAP001609	948	1255	835	687	929	834	851	1165	860	720	964	895	909.06	959	860	0.933	-0.1	0.383957	0.999308	0.0257	0.0189	0.0226	0.0226	TRUE	0.5265
AGAP001610	2795	3734	1537	1631	3393	2094	2509	3467	1582	1709	3520	2247	2505.69	2519	2492	0.996	-0.006	0.956737	0.999308	0.1376	0.0169	0.0632	0.0632	TRUE	0.2232
AGAP001611	532	507	434	473	509	469	478	471	447	495	528	503	486.99	465	509	1.072	0.101	0.309703	0.999308	0	0.0217	0.0097	0.0097	TRUE	0.0209
AGAP001612	801	655	583	661	588	607	719	608	600	692	610	651	646.88	642	651	1.01	0.014	0.892404	0.999308	0.0058	0.0202	0.0126	0.0126	TRUE	0.1254
AGAP001613	3064	3041	2513	2642	2727	2546	2751	2824	2587	2768	2829	2732	2748.36	2721	2776	1.017	0.025	0.774063	0.999308	0.0008	0.0168	0.0071	0.0071	TRUE	0.0237
AGAP001614	152	104	101	101	87	97	136	97	104	106	90	104	106.19	112	100	0.942	-0.087	0.468953	0.999308	0.0133	0.0429	0.0297	0.0297	TRUE	0.4881
AGAP001615	924	857	610	723	646	559	830	796	628	757	670	600	713.44	751	676	0.931	-0.104	0.351909	0.999308	0.0162	0.0198	0.0181	0.0181	TRUE	0.2023
AGAP001616	3603	4346	3554	3540	3836	3552	3235	4036	3659	3708	3979	3812	3738.02	3643	3833	1.041	0.058	0.55498	0.999308	0.0056	0.0166	0.0109	0.0109	TRUE	0.1276
AGAP001617	2203	2666	2342	2073	2288	2304	1978	2476	2411	2172	2373	2473	2313.63	2288	2339	1.017	0.024	0.812996	0.999308	0.0091	0.017	0.0127	0.0127	TRUE	0.1771
AGAP001618	36	40	51	37	34	33	32	37	52	39	35	35	38.57	40	36	0.966	-0.05	0.658984	0.999308	0	0.0905	0.0581	0.0581	TRUE	0.6266
AGAP001619	34	21	21	25	17	15	31	20	22	26	18	16	21.93	24	20	0.961	-0.058	0.559954	0.999308	0	0.1472	0.097	0.097	TRUE	0.6366
AGAP001620	0	0	0	0	2	0	0	0	0	0	2	0	0.35	0	1	1.005	0.007	0.611775	0.999308	10	8.3478	10	10	TRUE	2.9324
AGAP001621	4892	3333	4364	4247	3621	4109	4392	3095	4492	4449	3756	4410	4098.98	3993	4205	1.035	0.05	0.660956	0.999308	0.0249	0.0165	0.0206	0.0206	TRUE	0.5003
AGAP001622	56158	51354	54059	54842	58942	64552	50417	47687	55649	57450	61141	69274	56936.3	51251	62622	1.171	0.227	0.0205273	0.999308	0.0078	0.0158	0.0112	0.0112	TRUE	0.1583
AGAP001623	291	225	203	151	245	264	261	209	209	158	254	283	229.13	226	232	1.012	0.017	0.887943	0.999308	0.0481	0.0284	0.0369	0.0369	TRUE	0.8293
AGAP001624	1176	1103	1220	1145	1095	1109	1056	1024	1256	1199	1136	1190	1143.55	1112	1175	1.044	0.062	0.539542	0.999308	0.0052	0.0183	0.0114	0.0114	TRUE	0.1362
AGAP001625	39	48	53	45	32	42	35	45	55	47	33	45	43.26	45	42	0.978	-0.032	0.778364	0.999308	0.0184	0.0824	0.0566	0.0566	TRUE	0.2228
AGAP001626	366	260	260	228	199	178	329	241	268	239	206	191	245.66	279	212	0.845	-0.243	0.036645	0.999308	0.0155	0.0275	0.0219	0.0219	TRUE	0.4951
AGAP001627	5257	3778	3241	3194	3469	2920	4720	3508	3336	3346	3598	3134	3607	3855	3359	0.91	-0.137	0.217243	0.999308	0.0211	0.0166	0.0184	0.0184	TRUE	0.5856
AGAP001628	289	589	464	388	431	364	259	547	478	406	447	391	421.37	428	415	0.985	-0.021	0.858682	0.999308	0.0716	0.0226	0.0434	0.0434	TRUE	1.037
AGAP001629	1067	1058	954	914	862	978	958	982	982	957	894	1050	970.6	974	967	0.994	-0.008	0.930307	0.999308	0.0022	0.0187	0.0096	0.0096	TRUE	0.065
AGAP001630	9636	9071	8473	10240	8182	8884	8651	8423	8722	10727	8487	9534	9090.74	8599	9583	1.089	0.123	0.205879	0.999308	0.0068	0.0161	0.0109	0.0109	TRUE	0.1634
AGAP001631	3	1	4	6	1	2	3	1	4	6	1	2	2.87	3	3	1.008	0.011	0.804338	0.999308	0.2523	1.0203	0.7061	0.7061	TRUE	1.0303
AGAP001632	98	105	109	86	98	80	88	98	112	90	102	86	95.88	99	93	0.965	-0.052	0.665419	0.999308	0	0.0458	0.0267	0.0267	TRUE	0.1608
AGAP001633	13297	12465	11907	12339	13674	13079	11938	11575	12257	12926	14184	14036	12819.2	11923	13715	1.127	0.172	0.0424449	0.999308	0.0015	0.016	0.0071	0.0071	TRUE	0.0214
AGAP001634	323	402	286	305	317	291	290	373	294	320	329	312	319.72	319	320	1.002	0.003	0.980161	0.999308	0.008	0.0248	0.0165	0.0165	TRUE	0.2501
AGAP001635	1204	483	771	1128	490	1404	1081	449	794	1182	508	1507	919.95	775	1066	1.05	0.07	0.413851	0.999308	0.2254	0.0189	0.0936	0.2254	TRUE	0.537
AGAP001636	410	225	243	320	205	227	368	209	250	335	213	244	269.77	276	264	0.979	-0.03	0.801652	0.999308	0.0665	0.0265	0.0436	0.0436	TRUE	0.9824
AGAP001637	127	95	101	109	95	123	114	88	104	114	99	132	108.49	102	115	1.064	0.089	0.455627	0.999308	0.0099	0.0423	0.0282	0.0282	TRUE	0.247
AGAP001638	449	1088	592	524	690	827	403	1010	609	549	716	887	695.83	674	717	1.025	0.035	0.764226	0.999308	0.1287	0.0199	0.0626	0.0626	TRUE	0.463
AGAP001639	1547	1310	1182	1243	1179	1113	1389	1216	1217	1302	1223	1194	1256.93	1274	1240	0.978	-0.031	0.743787	0.999308	0.0033	0.0181	0.0097	0.0097	TRUE	0.0802
AGAP001640	426	386	403	289	327	368	382	358	415	303	339	395	365.43	385	346	0.929	-0.107	0.336167	0.999308	0.0085	0.0237	0.0163	0.0163	TRUE	0.169
AGAP001643	844	708	608	631	706	693	758	657	626	661	732	744	696.35	680	712	1.035	0.049	0.635141	0.999308	0.0056	0.0199	0.0124	0.0124	TRUE	0.105
AGAP001644	703	588	645	576	618	618	631	546	664	603	641	663	624.79	614	636	1.027	0.039	0.708119	0.999308	0.0046	0.0204	0.0121	0.0121	TRUE	0.118
AGAP001645	4669	3535	3448	3561	3496	3540	4192	3283	3549	3730	3626	3799	3696.56	3675	3718	1.009	0.013	0.894852	0.999308	0.0079	0.0166	0.0118	0.0118	TRUE	0.1808
AGAP001646	354	381	331	275	305	298	318	354	341	288	316	320	322.77	338	308	0.936	-0.095	0.370892	0.999308	0	0.0247	0.0124	0.0124	TRUE	0.051
AGAP001647	15	15	8	12	19	12	13	14	8	13	20	13	13.46	12	15	1.038	0.054	0.537659	0.999308	0	0.2297	0.1403	0.1403	TRUE	0.6273
AGAP001648	1622	820	374	402	812	472	1456	761	385	421	842	507	728.76	867	590	0.95	-0.074	0.364176	0.999308	0.2652	0.0197	0.106	0.2652	TRUE	0.6305
AGAP001649	434	561	351	445	475	439	390	521	361	466	493	471	450.32	424	477	1.079	0.11	0.335791	0.999308	0.0166	0.0222	0.0198	0.0198	TRUE	0.3693
AGAP001650	3161	3181	2767	2535	2526	2595	2838	2954	2848	2656	2620	2785	2783.45	2880	2687	0.942	-0.086	0.311966	0.999308	0.0004	0.0168	0.0067	0.0067	TRUE	0.009
AGAP001651	1474	1222	1327	1096	1190	1227	1323	1135	1366	1148	1234	1317	1253.89	1275	1233	0.975	-0.037	0.717198	0.999308	0.0064	0.0181	0.0117	0.0117	TRUE	0.1043
AGAP001652	7140	7517	6783	4789	8750	6498	6410	6980	6982	5017	9076	6973	6906.55	6791	7022	1.02	0.028	0.809262	0.999308	0.0439	0.0162	0.0287	0.0287	TRUE	0.2082
AGAP001653	22038	22695	23770	22736	21614	22700	19785	21074	24469	23817	22420	24361	22654.4	21776	23533	1.063	0.089	0.361023	0.999308	0.007	0.0159	0.0108	0.0108	TRUE	0.1229
AGAP001654	301	314	259	267	297	257	270	292	267	280	308	276	282	276	288	1.03	0.043	0.692532	0.999308	0	0.026	0.013	0.013	TRUE	0.0506
AGAP001655	377	337	277	337	273	256	338	313	285	353	283	275	307.91	312	304	0.982	-0.027	0.811849	0.999308	0.0099	0.0251	0.0178	0.0178	TRUE	0.213
AGAP001656	1413	1012	835	1069	905	821	1269	940	860	1120	939	881	1001.25	1023	980	0.973	-0.039	0.734948	0.999308	0.0281	0.0187	0.0232	0.0232	TRUE	0.5754
AGAP001657	4	5	1	5	6	2	4	5	1	5	6	2	3.81	3	4	1.02	0.028	0.596993	0.999308	0	0.7716	0.4929	0.4929	TRUE	0.5968
AGAP001658	72	80	94	71	76	79	65	74	97	74	79	85	78.95	79	79	1.006	0.008	0.945743	0.999308	0.0116	0.0523	0.035	0.035	TRUE	0.3611
AGAP001659	4	3	3	0	2	2	4	3	3	0	2	2	2.28	3	1	0.975	-0.037	0.390339	0.999308	0	1.2788	0.7524	0.7524	TRUE	0.7487
AGAP001660	9	9	18	11	9	8	8	8	19	12	9	9	10.74	12	10	0.98	-0.03	0.707275	0.999308	0.0625	0.2841	0.191	0.191	TRUE	1.3466
AGAP001661	186	184	194	183	182	180	167	171	200	192	189	193	185.2	179	191	1.044	0.062	0.584852	0.999308	0	0.0313	0.0166	0.0166	TRUE	0.0838
AGAP001662	5650	6004	5201	4256	7408	3994	5072	5575	5354	4458	7684	4286	5405.09	5334	5476	1.015	0.021	0.860724	0.999308	0.0511	0.0163	0.0337	0.0337	TRUE	1.5805
AGAP001664	7	4	11	6	13	4	6	4	11	6	13	4	7.56	7	8	1.011	0.016	0.812606	0.999308	0.1864	0.3966	0.3118	0.3118	TRUE	0.955
AGAP001665	4	4	4	5	9	5	4	4	4	5	9	5	5.23	4	6	1.043	0.061	0.340011	0.999308	0	0.5669	0.3049	0.3049	TRUE	0.9355
AGAP001666	5	2	8	7	6	5	4	2	8	7	6	5	5.58	5	6	1.02	0.028	0.649092	0.999308	0	0.5317	0.3421	0.3421	TRUE	0.3773
AGAP001667	3	5	3	2	9	2	3	5	3	2	9	2	4	4	4	1.014	0.02	0.710453	0.999308	0.2205	0.736	0.5166	0.5166	TRUE	2.2153
AGAP001668	10	12	5	7	14	4	9	11	5	7	15	4	8.57	8	9	1.003	0.005	0.949271	0.999308	0.1243	0.352	0.2633	0.2633	TRUE	0.6859
AGAP001669	30	25	34	13	28	12	27	23	35	14	29	13	23.45	28	19	0.917	-0.125	0.195672	0.999308	0.0744	0.1386	0.1144	0.1144	TRUE	0.8354
AGAP001670	353	326	293	303	333	280	317	303	302	317	345	300	314.09	307	321	1.033	0.047	0.660973	0.999308	0	0.025	0.0123	0.0123	TRUE	0.0589
AGAP001671	118	272	167	139	173	180	106	253	172	146	179	193	174.78	177	173	0.991	-0.013	0.911107	0.999308	0.0949	0.0323	0.0582	0.0582	TRUE	0.2499
AGAP001672	103	119	123	118	109	91	92	111	127	124	113	98	110.65	110	112	1.009	0.012	0.91789	0.999308	0.0102	0.0418	0.0281	0.0281	TRUE	0.2051
AGAP001673	25	32	31	26	33	30	22	30	32	27	34	32	29.62	28	31	1.033	0.047	0.667016	0.999308	0	0.113	0.0649	0.0649	TRUE	0.2863
AGAP001674	256	285	296	239	252	260	230	265	305	250	261	279	264.99	267	263	0.994	-0.009	0.9363	0.999308	0.0079	0.0267	0.0176	0.0176	TRUE	0.1795
AGAP001675	0	0	0	0	0	0	0	0	0	0	0	0	0	0	0	NA	NA	NA	NA	NA	NA	NA	NA	NA	NA
AGAP001676	981	1204	945	1077	1130	1015	881	1118	973	1128	1172	1089	1060.19	991	1130	1.105	0.144	0.161271	0.999308	0.0065	0.0185	0.0123	0.0123	TRUE	0.1447
AGAP001677	2567	2806	2372	2286	2301	2326	2305	2606	2442	2395	2387	2496	2438.28	2451	2426	0.992	-0.012	0.891982	0.999308	0.0018	0.017	0.008	0.008	TRUE	0.0383
AGAP001678	5038	5132	5082	4464	4795	4581	4523	4766	5231	4676	4974	4916	4847.71	4840	4855	1.003	0.004	0.96572	0.999308	0.0031	0.0164	0.0085	0.0085	TRUE	0.0604
AGAP001679	52	52	71	45	37	39	47	48	73	47	38	42	49.24	56	42	0.906	-0.142	0.215258	0.999308	0.0225	0.0743	0.0523	0.0523	TRUE	1.0592
AGAP001680	0	0	0	0	0	0	0	0	0	0	0	0	0	0	0	NA	NA	NA	NA	NA	NA	NA	NA	NA	NA
AGAP001681	2101	2080	1775	1685	1650	1512	1886	1931	1827	1765	1712	1623	1790.7	1881	1700	0.918	-0.123	0.16435	0.999308	0.0007	0.0174	0.0075	0.0075	TRUE	0.0262
AGAP001682	300	312	318	323	322	313	269	290	327	338	334	336	315.78	295	336	1.097	0.133	0.217091	0.999308	0.0017	0.0249	0.0134	0.0134	TRUE	0.0976
AGAP001683	509	550	533	445	363	467	457	511	549	466	377	501	476.71	506	448	0.921	-0.118	0.289338	0.999308	0.0126	0.0218	0.0173	0.0173	TRUE	0.2747
AGAP001684	0	0	0	0	0	0	0	0	0	0	0	0	0	0	0	NA	NA	NA	NA	NA	NA	NA	NA	NA	NA
AGAP001685	890	764	615	735	633	543	799	709	633	770	657	583	691.81	714	670	0.957	-0.063	0.568839	0.999308	0.015	0.0199	0.0175	0.0175	TRUE	0.1733
AGAP001686	556	435	443	497	444	431	499	404	456	521	461	463	467.14	453	482	1.044	0.063	0.558986	0.999308	0.0061	0.0219	0.0138	0.0138	TRUE	0.1207
AGAP001687	135	73	80	110	99	76	121	68	82	115	103	82	95.14	90	100	1.041	0.059	0.619141	0.999308	0.0495	0.0461	0.0475	0.0475	TRUE	0.6957
AGAP001688	965	874	855	820	893	836	866	812	880	859	926	897	873.42	853	894	1.039	0.056	0.554945	0.999308	0	0.0191	0.0086	0.0086	TRUE	0.0252
AGAP001690	691	731	727	548	504	573	620	679	748	574	523	615	626.55	682	571	0.876	-0.191	0.0696157	0.999308	0.0061	0.0204	0.0129	0.0129	TRUE	0.1328
AGAP001694	1841	1775	1618	1694	1651	1569	1653	1648	1666	1775	1713	1684	1689.59	1656	1724	1.035	0.049	0.565241	0.999308	0	0.0175	0.0068	0.0068	TRUE	0.0099
AGAP001695	184	214	194	180	179	215	165	199	200	189	186	231	194.76	188	202	1.045	0.064	0.583836	0.999308	0.0082	0.0306	0.0202	0.0202	TRUE	0.2101
AGAP001696	107	135	135	122	93	104	96	125	139	128	96	112	116.05	120	112	0.966	-0.051	0.672328	0.999308	0.0191	0.0406	0.0312	0.0312	TRUE	0.278
AGAP001697	3946	3522	3267	2950	2817	2983	3543	3271	3363	3090	2922	3201	3231.63	3392	3071	0.92	-0.12	0.169744	0.999308	0.0014	0.0167	0.0076	0.0076	TRUE	0.0293
AGAP001698	2	6	2	4	5	5	2	6	2	4	5	5	4.03	3	5	1.026	0.037	0.511775	0.999308	0	0.731	0.4239	0.4239	TRUE	0.4399
AGAP001699	1571	1336	1093	1343	1085	971	1410	1241	1125	1407	1125	1042	1225.09	1259	1191	0.963	-0.055	0.623177	0.999308	0.0179	0.0181	0.018	0.018	TRUE	0.2669
AGAP001700	3002	2850	2331	2532	2328	1944	2695	2646	2400	2652	2415	2086	2482.44	2580	2384	0.942	-0.087	0.393742	0.999308	0.0083	0.0169	0.0125	0.0125	TRUE	0.1647
AGAP001701	4054	3331	3045	2921	3258	2951	3640	3093	3135	3060	3380	3167	3245.6	3289	3202	0.979	-0.031	0.74695	0.999308	0.0052	0.0167	0.0101	0.0101	TRUE	0.1119
AGAP001702	564	367	337	434	334	392	506	341	347	455	346	421	402.64	398	407	1.013	0.019	0.874864	0.999308	0.0331	0.0229	0.0276	0.0276	TRUE	0.6312
AGAP001703	1094	1017	967	892	935	886	982	944	995	934	970	951	962.85	974	952	0.981	-0.027	0.762263	0.999308	0	0.0188	0.0077	0.0077	TRUE	0.0074
AGAP001704	546	659	602	544	630	634	490	612	620	570	654	680	604.26	574	635	1.073	0.102	0.349191	0.999308	0.011	0.0205	0.0157	0.0157	TRUE	0.2288
AGAP001705	95	96	102	51	74	73	85	89	105	53	77	78	81.33	93	69	0.874	-0.194	0.103307	0.999308	0.0118	0.0512	0.0354	0.0354	TRUE	0.6001
AGAP001706	1349	1291	1303	1264	1415	1108	1211	1199	1341	1324	1468	1189	1288.7	1250	1327	1.047	0.066	0.515535	0.999308	0.0063	0.018	0.0119	0.0119	TRUE	0.1193
AGAP001707	1986	1462	1107	1376	1726	1378	1783	1358	1140	1441	1790	1479	1498.46	1427	1570	1.061	0.086	0.459777	0.999308	0.032	0.0177	0.0244	0.0244	TRUE	0.4483
AGAP001708	191	174	153	155	182	194	171	162	157	162	189	208	174.98	163	186	1.085	0.118	0.307283	0.999308	0	0.0322	0.0188	0.0188	TRUE	0.1682
AGAP001710	731	771	628	599	560	552	656	716	646	627	581	592	636.57	673	600	0.914	-0.129	0.187598	0.999308	0.0009	0.0203	0.0097	0.0097	TRUE	0.0537
AGAP001711	8518	8048	8761	8112	8461	8682	7647	7473	9019	8498	8777	9317	8455.11	8046	8864	1.08	0.111	0.250679	0.999308	0.0065	0.0161	0.0105	0.0105	TRUE	0.1123
AGAP001712	846	735	661	655	792	790	760	683	680	686	822	848	746.33	708	785	1.08	0.111	0.287938	0.999308	0.007	0.0196	0.013	0.013	TRUE	0.1186
AGAP001713	39099	77165	40967	53029	42362	67623	35102	71655	42172	55551	43942	72570	53498.6	49643	57354	1.068	0.094	0.427656	0.999308	0.0877	0.0158	0.0497	0.0497	TRUE	0.5831
AGAP001715	351	346	284	285	329	303	315	321	292	299	341	325	315.63	309	322	1.028	0.039	0.712329	0.999308	0	0.0249	0.0127	0.0127	TRUE	0.0389
AGAP001716	188	246	200	166	187	171	169	228	206	174	194	184	192.41	201	184	0.947	-0.079	0.495851	0.999308	0.0088	0.0308	0.0205	0.0205	TRUE	0.2061
AGAP001717	176	118	248	172	105	344	158	110	255	180	109	369	196.86	174	219	1.06	0.085	0.416228	0.999308	0.2542	0.0304	0.1152	0.1152	TRUE	0.9581
AGAP001718	7858	6436	5037	5780	6213	5465	7055	5976	5185	6055	6445	5865	6096.78	6072	6122	1.006	0.009	0.935112	0.999308	0.0129	0.0163	0.0145	0.0145	TRUE	0.2409
AGAP001719	1827	1835	1536	1659	1913	1527	1640	1704	1581	1738	1984	1639	1714.39	1642	1787	1.069	0.096	0.323602	0.999308	0.0048	0.0175	0.0105	0.0105	TRUE	0.134
AGAP001720	471	399	378	367	395	342	423	371	389	384	410	367	390.61	394	387	0.987	-0.019	0.853041	0.999308	0	0.0232	0.012	0.012	TRUE	0.051
AGAP001721	4955	7090	4661	4055	5052	4050	4448	6584	4798	4248	5240	4346	4944.14	5277	4611	0.917	-0.126	0.271198	0.999308	0.0303	0.0164	0.0223	0.0223	TRUE	0.7182
AGAP001722	0	0	1	0	0	0	0	0	1	0	0	0	0.17	0	0	0.998	-0.003	0.841821	0.999308	0	16.8077	10	10	TRUE	0.8373
AGAP001723	4	10	11	2	6	4	4	9	11	2	6	4	6.14	8	4	0.954	-0.068	0.283004	0.999308	0	0.4853	0.3423	0.3423	TRUE	1.042
AGAP001724	3158	3206	3184	2960	2636	3369	2835	2977	3278	3101	2734	3615	3090.07	3030	3150	1.029	0.041	0.693348	0.999308	0.0122	0.0167	0.0143	0.0143	TRUE	0.2191
AGAP001725	294	239	221	243	230	206	264	222	227	255	239	221	237.93	238	238	1.001	0.001	0.994871	0.999308	0.0031	0.0279	0.016	0.016	TRUE	0.1046
AGAP001726	305	282	255	254	257	238	274	262	262	266	267	255	264.38	266	263	0.991	-0.013	0.90052	0.999308	0	0.0267	0.0121	0.0121	TRUE	0.0084
AGAP001727	0	0	0	0	0	0	0	0	0	0	0	0	0	0	0	NA	NA	NA	NA	NA	NA	NA	NA	NA	NA
AGAP001728	0	0	1	0	0	0	0	0	1	0	0	0	0.17	0	0	0.998	-0.003	0.841821	0.999308	0	16.8077	10	10	TRUE	0.8373
AGAP001729	701	671	565	603	679	556	629	623	582	632	704	597	627.79	611	644	1.041	0.058	0.569106	0.999308	0.0028	0.0204	0.011	0.011	TRUE	0.0903
AGAP001730	5966	6034	5303	4900	5222	5247	5356	5603	5459	5133	5417	5631	5433.14	5473	5394	0.988	-0.018	0.832274	0.999308	0.0009	0.0163	0.0069	0.0069	TRUE	0.0227
AGAP001731	1362	1285	932	1057	901	764	1223	1193	959	1107	935	820	1039.53	1125	954	0.894	-0.161	0.149382	0.999308	0.0183	0.0186	0.0187	0.0187	TRUE	0.2439
AGAP001732	1208	1450	963	1078	1940	1448	1085	1346	991	1129	2012	1554	1352.97	1141	1565	1.189	0.25	0.0355156	0.999308	0.0517	0.0179	0.0331	0.0331	TRUE	0.2658
AGAP001733	545	712	593	536	707	570	489	661	610	561	733	612	611.24	587	635	1.054	0.075	0.507275	0.999308	0.0196	0.0205	0.0201	0.0201	TRUE	0.2876
AGAP001734	1448	1588	1294	1326	1506	1334	1300	1475	1332	1389	1562	1432	1414.91	1369	1461	1.053	0.075	0.434503	0.999308	0.0032	0.0178	0.0097	0.0097	TRUE	0.0537
AGAP001735	11	17	23	21	23	10	10	16	24	22	24	11	17.65	17	19	1.024	0.034	0.701442	0.999308	0.1126	0.179	0.1531	0.1531	TRUE	0.3232
AGAP001736	504	467	409	424	462	425	452	434	421	444	479	456	447.77	436	460	1.042	0.06	0.554609	0.999308	0	0.0222	0.0101	0.0101	TRUE	0.0211
AGAP001737	1546	1459	1165	1366	1202	1043	1388	1355	1199	1431	1247	1119	1289.86	1314	1266	0.973	-0.04	0.701627	0.999308	0.0098	0.018	0.0137	0.0137	TRUE	0.1436
AGAP001738	1871	1601	1577	1524	1632	1371	1680	1487	1623	1596	1693	1471	1591.74	1597	1587	0.995	-0.007	0.942191	0.999308	0.0038	0.0176	0.0098	0.0098	TRUE	0.0496
AGAP001739	1006	1291	1041	939	1075	927	903	1199	1072	984	1115	995	1044.53	1058	1031	0.982	-0.026	0.805323	0.999308	0.0116	0.0185	0.0149	0.0149	TRUE	0.1893
AGAP001740	0	2	2	2	3	8	0	2	2	2	3	9	2.95	1	5	1.042	0.06	0.182675	0.999308	0	0.9919	0.7489	0.7489	TRUE	3.356
AGAP001741	2	0	1	0	0	3	2	0	1	0	0	3	1.01	1	1	1.001	0.002	0.937845	0.999308	2.4495	2.8756	2.7723	2.7723	TRUE	1.4355
AGAP001742	60	51	82	61	52	54	54	47	84	64	54	58	60.24	62	59	0.981	-0.028	0.810983	0.999308	0.0366	0.0636	0.0522	0.0522	TRUE	0.9664
AGAP001743	680	621	474	451	388	432	610	577	488	472	402	464	502.27	558	446	0.853	-0.23	0.0342877	0.999308	0.0085	0.0215	0.0149	0.0149	TRUE	0.1491
AGAP001744	888	1078	758	786	909	801	797	1001	780	823	943	860	867.4	859	875	1.013	0.019	0.861722	0.999308	0.0111	0.0191	0.015	0.015	TRUE	0.2389
AGAP001745	6667	6258	5683	5300	5695	5188	5985	5811	5850	5552	5907	5568	5778.95	5882	5676	0.97	-0.044	0.588876	0.999308	0.0005	0.0163	0.0064	0.0064	TRUE	0.0137
AGAP001746	1758	1427	1325	1328	1352	1309	1578	1325	1364	1391	1402	1405	1410.95	1422	1399	0.987	-0.019	0.845186	0.999308	0.0039	0.0178	0.01	0.01	TRUE	0.115
AGAP001747	2078	2246	2009	1962	2006	1935	1866	2086	2068	2055	2081	2077	2038.66	2007	2071	1.027	0.038	0.67055	0.999308	0.0015	0.0172	0.0079	0.0079	TRUE	0.0492
AGAP001748	58	48	49	38	63	43	52	45	50	40	65	46	49.73	49	50	1.011	0.015	0.89411	0.999308	0.0162	0.0737	0.0504	0.0504	TRUE	0.5871
AGAP001749	1518	2126	1555	1375	1885	1360	1363	1974	1601	1440	1955	1459	1632.16	1646	1618	0.99	-0.015	0.896364	0.999308	0.0319	0.0175	0.0243	0.0243	TRUE	0.3612
AGAP001750	0	0	0	0	0	0	0	0	0	0	0	0	0	0	0	NA	NA	NA	NA	NA	NA	NA	NA	NA	NA
AGAP001751	8097	7005	5862	6168	5708	5106	7269	6505	6034	6461	5921	5480	6278.37	6603	5954	0.922	-0.116	0.239283	0.999308	0.0076	0.0162	0.0114	0.0114	TRUE	0.1203
AGAP001752	498	430	345	350	246	294	447	399	355	367	255	316	356.48	400	313	0.856	-0.224	0.0525361	0.999308	0.0196	0.0239	0.0219	0.0219	TRUE	0.4293
AGAP001753	128	128	154	115	99	134	115	119	159	120	103	144	126.54	131	122	0.967	-0.048	0.686005	0.999308	0.0223	0.0385	0.0314	0.0314	TRUE	0.413
AGAP001754	3432	3361	2835	2875	2541	2399	3081	3121	2918	3012	2636	2574	2890.42	3040	2741	0.919	-0.121	0.196394	0.999308	0.0038	0.0168	0.0093	0.0093	TRUE	0.072
AGAP001756	126	130	177	162	137	145	113	121	182	170	142	156	147.24	139	156	1.062	0.086	0.47078	0.999308	0.0316	0.0353	0.0337	0.0337	TRUE	0.5976
AGAP001757	1089	1528	1107	1031	1036	933	978	1419	1140	1080	1075	1001	1115.34	1179	1052	0.925	-0.112	0.312254	0.999308	0.0175	0.0184	0.0181	0.0181	TRUE	0.4449
AGAP001759	4500	5893	4291	4241	5018	3904	4040	5472	4417	4443	5205	4190	4627.8	4643	4613	0.995	-0.007	0.951482	0.999308	0.0185	0.0164	0.0175	0.0175	TRUE	0.3015
AGAP001760	12095	9732	10771	11905	10949	10079	10858	9037	11088	12471	11357	10816	10938	10328	11548	1.09	0.125	0.213061	0.999308	0.0085	0.016	0.012	0.012	TRUE	0.1732
AGAP001761	1822	1977	1484	1407	1713	1403	1636	1836	1528	1474	1777	1506	1625.94	1667	1586	0.963	-0.054	0.600706	0.999308	0.009	0.0176	0.013	0.013	TRUE	0.1195
AGAP001762	2763	2713	2521	2455	2334	2262	2481	2519	2595	2572	2421	2427	2502.54	2532	2473	0.98	-0.028	0.738693	0.999308	0.0004	0.0169	0.0069	0.0069	TRUE	0.0134
AGAP001763	1786	1879	2208	1774	2050	1788	1603	1745	2273	1858	2126	1919	1920.8	1874	1968	1.035	0.049	0.65806	0.999308	0.0189	0.0173	0.0181	0.0181	TRUE	0.3834
AGAP001764	0	1	0	0	3	0	0	1	0	0	3	0	0.67	0	1	1.007	0.01	0.595512	0.999308	7.9131	4.2939	4.8064	4.8064	TRUE	3.1291
AGAP001765	764	604	565	661	589	529	686	561	582	692	611	568	616.58	610	624	1.016	0.024	0.826809	0.999308	0.0094	0.0205	0.0148	0.0148	TRUE	0.1348
AGAP001766	358	310	408	384	351	371	321	288	420	402	364	398	365.63	343	388	1.082	0.114	0.321601	0.999308	0.0172	0.0237	0.0209	0.0209	TRUE	0.3347
AGAP001767	190	193	151	218	241	214	171	179	155	228	250	230	202.21	168	236	1.252	0.325	0.00391364	0.999308	0	0.03	0.0154	0.0154	TRUE	0.1324
AGAP001768	3293	2596	2884	2180	3281	2653	2956	2411	2969	2284	3403	2847	2811.66	2779	2845	1.016	0.022	0.844674	0.999308	0.0261	0.0168	0.0213	0.0213	TRUE	0.1902
AGAP001769	527	557	722	489	632	472	473	517	743	512	656	507	567.99	578	558	0.981	-0.028	0.811904	0.999308	0.0385	0.0209	0.0289	0.0289	TRUE	0.781
AGAP001773	247	225	256	221	249	219	222	209	264	232	258	235	236.51	232	242	1.03	0.042	0.710059	0.999308	0.005	0.028	0.017	0.017	TRUE	0.1414
AGAP001774	0	10	4	5	6	8	0	9	4	5	6	9	5.58	4	7	1.021	0.03	0.570141	0.999308	0.6392	0.5325	0.5636	0.5636	TRUE	0.3527
AGAP001775	2852	2625	2345	2802	2025	1741	2560	2438	2414	2935	2101	1868	2386.02	2471	2301	0.955	-0.066	0.564206	0.999308	0.0281	0.017	0.0223	0.0223	TRUE	0.6234
AGAP001776	10	8	10	12	6	10	9	7	10	13	6	11	9.37	9	10	1.013	0.018	0.818164	0.999308	0	0.3232	0.1868	0.1868	TRUE	0.289
AGAP001777	1713	1852	1770	1733	1570	1538	1538	1720	1822	1815	1629	1651	1695.7	1693	1698	1.002	0.004	0.971077	0.999308	0.0049	0.0175	0.0104	0.0104	TRUE	0.0786
AGAP001778	926	716	678	712	677	690	831	665	698	746	702	740	730.46	731	729	0.998	-0.003	0.976531	0.999308	0.0064	0.0197	0.0127	0.0127	TRUE	0.1719
AGAP001779	458	486	373	362	301	334	411	451	384	379	312	358	382.72	415	350	0.885	-0.176	0.106688	0.999308	0.0054	0.0233	0.0144	0.0144	TRUE	0.1499
AGAP001780	4892	5145	3617	4053	3563	3035	4392	4778	3723	4246	3696	3257	4015.26	4298	3733	0.905	-0.145	0.181637	0.999308	0.0161	0.0165	0.0164	0.0164	TRUE	0.1963
AGAP001781	140	110	58	114	97	78	126	102	60	119	101	84	98.55	96	101	1.02	0.029	0.802325	0.999308	0.0719	0.045	0.0561	0.0561	TRUE	0.4732
AGAP001782	642	813	600	592	603	553	576	755	618	620	625	593	631.34	650	613	0.959	-0.06	0.575845	0.999308	0.0091	0.0203	0.0145	0.0145	TRUE	0.2672
AGAP001783	692	592	608	617	646	507	621	550	626	646	670	544	609.57	599	620	1.026	0.037	0.726962	0.999308	0.0069	0.0205	0.0135	0.0135	TRUE	0.126
AGAP001786	3047	2572	1959	2115	1739	1583	2735	2388	2017	2216	1804	1699	2143.12	2380	1906	0.86	-0.218	0.0511085	0.999308	0.021	0.0171	0.019	0.019	TRUE	0.2538
AGAP001787	841	754	663	635	630	583	755	700	682	665	654	626	680.34	712	648	0.927	-0.109	0.261863	0.999308	0	0.02	0.0093	0.0093	TRUE	0.0446
AGAP001788	1222	1013	739	1036	883	704	1097	941	761	1085	916	755	925.86	933	919	0.991	-0.014	0.90734	0.999308	0.0316	0.0189	0.0248	0.0248	TRUE	0.2022
AGAP001789	239	169	157	160	169	160	215	157	162	168	175	172	174.62	178	172	0.979	-0.031	0.790803	0.999308	0.0111	0.0323	0.0224	0.0224	TRUE	0.3928
AGAP001790	216	274	204	198	229	168	194	254	210	207	238	180	213.93	219	208	0.97	-0.045	0.703401	0.999308	0.0149	0.0292	0.0226	0.0226	TRUE	0.2499
AGAP001791	5812	5792	4787	4509	5059	5162	5218	5378	4928	4723	5248	5540	5172.47	5175	5170	0.999	-0.001	0.990911	0.999308	0.004	0.0163	0.0091	0.0091	TRUE	0.0698
AGAP001792	1694	1601	1461	1394	1405	1188	1521	1487	1504	1460	1457	1275	1450.68	1504	1397	0.942	-0.086	0.35969	0.999308	0.0022	0.0178	0.0089	0.0089	TRUE	0.0813
AGAP001793	54	31	23	40	35	37	48	29	24	42	36	40	36.48	34	39	1.044	0.063	0.562792	0.999308	0.0459	0.0948	0.0751	0.0751	TRUE	0.7619
AGAP001794	1043	1056	1008	1036	999	978	936	981	1038	1085	1036	1050	1020.95	985	1057	1.06	0.083	0.368055	0.999308	0.0006	0.0186	0.0083	0.0083	TRUE	0.0283
AGAP001795	1035	885	664	749	760	723	929	822	684	785	788	776	797.23	812	783	0.974	-0.038	0.726092	0.999308	0.0106	0.0194	0.0149	0.0149	TRUE	0.2126
AGAP001796	372	269	289	302	278	318	334	250	297	316	288	341	304.54	294	315	1.047	0.067	0.556846	0.999308	0.011	0.0252	0.0184	0.0184	TRUE	0.2245
AGAP001797	26289	25669	24829	22654	25561	25265	23601	23836	25559	23731	26515	27113	25059.3	24332	25786	1.049	0.069	0.439173	0.999308	0.0034	0.0159	0.0084	0.0084	TRUE	0.0529
AGAP001798	723	674	464	616	786	706	649	626	478	645	815	758	661.81	584	739	1.168	0.225	0.0469919	0.999308	0.0188	0.0201	0.0195	0.0195	TRUE	0.4119
AGAP001799	9354	8253	9393	8547	8912	9910	8398	7664	9669	8953	9244	10635	9093.92	8577	9611	1.09	0.124	0.229351	0.999308	0.0112	0.0161	0.0133	0.0133	TRUE	0.1393
AGAP001800	363	381	426	312	318	329	326	354	439	327	330	353	354.66	373	337	0.934	-0.098	0.382616	0.999308	0.0104	0.0239	0.0173	0.0173	TRUE	0.3328
AGAP001801	429	416	304	350	359	384	385	386	313	367	372	412	372.58	361	384	1.042	0.059	0.587797	0.999308	0.0062	0.0235	0.015	0.015	TRUE	0.1737
AGAP001802	5760	6173	5245	4749	5079	5174	5171	5732	5399	4975	5268	5552	5349.73	5434	5265	0.974	-0.038	0.671486	0.999308	0.0024	0.0163	0.0081	0.0081	TRUE	0.0311
AGAP001803	538	366	304	375	344	351	483	340	313	393	357	377	377.02	379	376	0.994	-0.008	0.945584	0.999308	0.0262	0.0234	0.0247	0.0247	TRUE	0.6862
AGAP001804	2130	2481	1988	2109	2056	1759	1912	2304	2046	2209	2133	1888	2082.04	2087	2077	0.996	-0.006	0.953959	0.999308	0.0074	0.0172	0.0118	0.0118	TRUE	0.101
AGAP001805	71482	68370	60358	72731	64282	64647	64174	63488	62133	76190	66680	69376	67006.9	63265	70749	1.099	0.136	0.117482	0.999308	0.0025	0.0158	0.0076	0.0076	TRUE	0.0699
AGAP001806	953	871	752	740	704	651	856	809	774	775	730	699	773.76	813	735	0.923	-0.116	0.232233	0.999308	0.0013	0.0195	0.0095	0.0095	TRUE	0.0369
AGAP001807	85	124	110	96	86	60	76	115	113	101	89	64	93.14	101	85	0.926	-0.111	0.346589	0.999308	0.0396	0.0467	0.0437	0.0437	TRUE	0.5599
AGAP001809	26	30	48	46	48	17	23	28	49	48	50	18	36.14	33	39	1.031	0.045	0.646235	0.999308	0.1808	0.0955	0.1293	0.1293	TRUE	1.3525
AGAP001810	2593	2720	2311	2096	2180	2238	2328	2526	2379	2196	2261	2402	2348.56	2411	2286	0.957	-0.064	0.472543	0.999308	0.0013	0.017	0.0078	0.0078	TRUE	0.0254
AGAP001811	0	5	2	0	1	2	0	5	2	0	1	2	1.65	2	1	0.987	-0.019	0.553394	0.999308	0.9768	1.7644	1.543	1.543	TRUE	0.3898
AGAP001812	8	1	6	6	3	2	7	1	6	6	3	2	4.31	5	4	0.989	-0.016	0.768526	0.999308	0.287	0.685	0.5306	0.5306	TRUE	0.9218
AGAP001813	0	0	0	0	0	0	0	0	0	0	0	0	0	0	0	NA	NA	NA	NA	NA	NA	NA	NA	NA	NA
AGAP001814	3550	3874	3655	3524	3780	3558	3187	3597	3762	3692	3921	3818	3662.97	3515	3810	1.068	0.095	0.309074	0.999308	0.0036	0.0166	0.0091	0.0091	TRUE	0.0938
AGAP001815	142	149	116	123	120	132	127	138	119	129	124	142	130.04	128	132	1.015	0.021	0.859214	0.999308	0	0.0379	0.0199	0.0199	TRUE	0.051
AGAP001816	442	456	408	442	493	411	397	423	420	463	511	441	442.62	413	472	1.105	0.144	0.16496	0.999308	0.0014	0.0223	0.0114	0.0114	TRUE	0.0921
AGAP001817	183	166	141	168	141	140	164	154	145	176	146	150	156.01	154	157	1.011	0.016	0.887685	0.999308	0	0.0342	0.019	0.019	TRUE	0.1186
AGAP001818	412	338	294	361	352	303	370	314	303	378	365	325	342.48	329	356	1.057	0.08	0.47041	0.999308	0.0061	0.0242	0.0152	0.0152	TRUE	0.1094
AGAP001819	7409	17215	6845	13337	7971	12921	6652	15986	7046	13971	8268	13866	10964.9	9895	12035	1.074	0.103	0.369173	0.999308	0.1395	0.016	0.0711	0.0711	TRUE	2.4855
AGAP001820	1547	1819	1432	1267	1299	1287	1389	1689	1474	1327	1347	1381	1434.66	1517	1352	0.913	-0.131	0.181424	0.999308	0.0044	0.0178	0.0105	0.0105	TRUE	0.1489
AGAP001821	155	154	134	160	172	164	139	143	138	168	178	176	157.02	140	174	1.151	0.203	0.0763582	0.999308	0	0.0341	0.0161	0.0161	TRUE	0.034
AGAP001822	2	7	7	2	2	5	2	7	7	2	2	5	4.17	5	3	0.975	-0.037	0.497066	0.999308	0	0.7062	0.4826	0.4826	TRUE	0.6366
AGAP001823	9597	10265	9305	10222	9453	9140	8616	9532	9579	10708	9806	9809	9674.82	9242	10108	1.077	0.108	0.228548	0.999308	0.0029	0.0161	0.0082	0.0082	TRUE	0.0523
AGAP001824	75	79	69	66	66	48	67	73	71	69	68	52	66.81	70	63	0.95	-0.074	0.534856	0.999308	0	0.0589	0.0339	0.0339	TRUE	0.2856
AGAP001825	0	0	0	0	0	0	0	0	0	0	0	0	0	0	0	NA	NA	NA	NA	NA	NA	NA	NA	NA	NA
AGAP001826	109577	115559	98835	80831	53782	84046	98375	107308	101741	84675	55788	90194	89680.2	102475	76886	0.834	-0.262	0.0230069	0.999308	0.0298	0.0158	0.0239	0.0239	TRUE	0.9164
AGAP001827	5563	7474	5137	5517	5651	4525	4994	6940	5288	5779	5862	4856	5619.98	5741	5499	0.971	-0.043	0.70085	0.999308	0.0183	0.0163	0.0186	0.0186	TRUE	0.4401
AGAP001828	100	110	107	95	83	77	90	102	110	100	86	83	95.05	101	90	0.94	-0.089	0.453947	0.999308	0	0.0461	0.0263	0.0263	TRUE	0.1109
AGAP001854	256	233	178	232	217	194	230	216	183	243	225	208	217.62	210	225	1.047	0.066	0.561377	0.999308	0.0049	0.029	0.0177	0.0177	TRUE	0.1551
AGAP001856	1508	3891	1607	1488	1816	1285	1354	3613	1654	1559	1884	1379	1907.13	2207	1607	0.887	-0.173	0.136641	0.999308	0.1487	0.0173	0.0673	0.0673	TRUE	4.7261
AGAP001858	175	182	192	158	145	147	157	169	198	166	150	158	166.24	175	158	0.94	-0.089	0.443127	0.999308	0	0.0331	0.0191	0.0191	TRUE	0.1875
AGAP001859	1348	1599	1361	1269	1379	1281	1210	1485	1401	1329	1430	1375	1371.76	1365	1378	1.007	0.011	0.914702	0.999308	0.0055	0.0179	0.011	0.011	TRUE	0.1216
AGAP001861	4	3	4	3	6	6	4	3	4	3	6	6	4.38	4	5	1.027	0.038	0.516398	0.999308	0	0.673	0.362	0.362	TRUE	0.2753
AGAP001862	27	32	44	42	31	50	24	30	45	44	32	54	38.18	33	43	1.08	0.111	0.302041	0.999308	0.056	0.0912	0.0772	0.0772	TRUE	0.3692
AGAP001863	22	8	33	13	17	32	20	7	34	14	18	34	21.12	20	22	1.01	0.014	0.860412	0.999308	0.3049	0.1522	0.2131	0.2131	TRUE	0.2281
AGAP001864	527	650	683	588	765	592	473	604	703	616	794	635	637.43	593	682	1.09	0.125	0.283105	0.999308	0.0266	0.0203	0.0237	0.0237	TRUE	0.3794
AGAP001865	764	738	665	705	739	702	686	685	685	739	767	753	719.03	685	753	1.08	0.11	0.234648	0.999308	0	0.0198	0.008	0.008	TRUE	0.0067
AGAP001866	1949	2332	1623	1560	1567	1401	1750	2165	1671	1634	1625	1503	1724.85	1862	1587	0.888	-0.171	0.10209	0.999308	0.0104	0.0175	0.0137	0.0137	TRUE	0.3229
AGAP001867	2098	2231	2163	1763	1903	1780	1884	2072	2227	1847	1974	1910	1985.48	2061	1910	0.941	-0.088	0.352852	0.999308	0.0033	0.0172	0.0094	0.0094	TRUE	0.0722
AGAP001870	964	1057	1069	903	970	968	865	982	1100	946	1006	1039	989.73	982	997	1.011	0.016	0.874786	0.999308	0.0073	0.0187	0.0126	0.0126	TRUE	0.134
AGAP001871	232	236	249	216	219	190	208	219	256	226	227	204	223.52	228	219	0.975	-0.036	0.748146	0.999308	0.0035	0.0287	0.0167	0.0167	TRUE	0.1442
AGAP001872	1384	1415	1209	1279	1171	1271	1243	1314	1245	1340	1215	1364	1286.59	1267	1306	1.025	0.036	0.701362	0.999308	0.0016	0.018	0.0086	0.0086	TRUE	0.0418
AGAP001873	1388	1404	1250	1016	1200	1184	1246	1304	1287	1064	1245	1271	1236.05	1279	1193	0.947	-0.079	0.419814	0.999308	0.0039	0.0181	0.0103	0.0103	TRUE	0.1206
AGAP001874	5314	4415	3701	3922	3971	3672	4771	4100	3810	4109	4119	3941	4141.43	4227	4056	0.968	-0.047	0.633293	0.999308	0.0062	0.0165	0.011	0.011	TRUE	0.1668
AGAP001877	1034	1276	936	900	861	781	928	1185	964	943	893	838	958.46	1026	891	0.902	-0.148	0.161617	0.999308	0.0094	0.0188	0.014	0.014	TRUE	0.2874
AGAP001878	614	541	444	473	498	513	551	502	457	495	517	551	512.21	503	521	1.025	0.036	0.733498	0.999308	0.0039	0.0214	0.0123	0.0123	TRUE	0.0816
AGAP001879	1092	1044	866	999	989	913	980	969	891	1047	1026	980	982.25	947	1018	1.06	0.083	0.372566	0.999308	0.0008	0.0187	0.0086	0.0086	TRUE	0.0383
AGAP001880	8	3	5	3	2	2	7	3	5	3	2	2	3.75	5	2	0.963	-0.055	0.31474	0.999308	0	0.7848	0.4386	0.4386	TRUE	0.5215
AGAP001881	5963	6250	5104	5680	6496	4500	5353	5804	5254	5950	6738	4829	5654.81	5470	5839	1.048	0.068	0.525566	0.999308	0.0137	0.0163	0.0157	0.0157	TRUE	0.2555
AGAP001882	349	395	299	344	274	295	313	367	308	360	284	317	324.84	329	320	0.981	-0.027	0.810095	0.999308	0.0087	0.0246	0.0169	0.0169	TRUE	0.1243
AGAP001883	546	363	247	340	265	243	490	337	254	356	275	261	328.89	360	297	0.912	-0.133	0.264016	0.999308	0.0655	0.0245	0.042	0.042	TRUE	0.5332
AGAP001884	14361	13031	15644	14660	13456	13089	12893	12101	16104	15357	13958	14046	14076.5	13699	14454	1.041	0.057	0.583608	0.999308	0.0111	0.016	0.0143	0.0143	TRUE	0.2621
AGAP001885	320	317	272	297	279	245	287	294	280	311	289	263	287.52	287	288	1.001	0.002	0.984332	0.999308	0	0.0258	0.0133	0.0133	TRUE	0.0634
AGAP001886	1573	1661	1292	1201	1500	1232	1412	1542	1330	1258	1556	1322	1403.46	1428	1379	0.974	-0.038	0.709099	0.999308	0.0083	0.0178	0.0127	0.0127	TRUE	0.1408
AGAP001887	476	354	266	348	374	321	427	329	274	365	388	344	354.48	343	366	1.038	0.054	0.641899	0.999308	0.0241	0.0239	0.024	0.024	TRUE	0.4064
AGAP001888	1298	1139	1016	1112	882	1005	1165	1058	1046	1165	915	1079	1071.19	1090	1053	0.975	-0.037	0.720391	0.999308	0.0083	0.0185	0.0131	0.0131	TRUE	0.1665
AGAP001889	11019	12049	11260	12160	12671	17251	9892	11189	11591	12738	13144	18513	12844.5	10891	14798	1.226	0.294	0.0090783	0.999308	0.0269	0.016	0.0206	0.0206	TRUE	0.9292
AGAP001890	2283	2941	3427	3808	2430	5182	2050	2731	3528	3989	2521	5561	3396.53	2770	4024	1.176	0.233	0.0488847	0.999308	0.1066	0.0166	0.0534	0.0534	TRUE	0.2741
AGAP001891	509	615	479	485	617	553	457	571	493	508	640	593	543.78	507	580	1.099	0.136	0.218302	0.999308	0.0115	0.0211	0.0163	0.0163	TRUE	0.1412
AGAP001892	177	191	219	195	157	170	159	177	225	204	163	182	185.21	187	183	0.988	-0.017	0.886031	0.999308	0.0175	0.0313	0.025	0.025	TRUE	0.3569
AGAP001893	65	42	55	51	40	58	58	39	57	53	41	62	51.86	51	52	1.007	0.011	0.925522	0.999308	0.0243	0.0713	0.0522	0.0522	TRUE	0.3916
AGAP001894	1545	1539	1029	1176	1218	1145	1387	1429	1059	1232	1263	1229	1266.59	1292	1241	0.971	-0.042	0.69695	0.999308	0.0124	0.0181	0.0151	0.0151	TRUE	0.2816
AGAP001895	452	445	354	405	349	355	406	413	364	424	362	381	391.78	394	389	0.99	-0.015	0.888539	0.999308	0.0029	0.0231	0.0129	0.0129	TRUE	0.0686
AGAP001896	563	593	479	542	514	507	505	551	493	568	533	544	532.37	516	548	1.047	0.067	0.502748	0.999308	0	0.0212	0.0101	0.0101	TRUE	0.0315
AGAP001897	604	368	308	419	303	318	542	342	317	439	314	341	382.59	400	365	0.954	-0.068	0.569065	0.999308	0.0566	0.0233	0.0379	0.0379	TRUE	1.3216
AGAP001898	1287	1268	1168	1279	1130	1117	1155	1177	1202	1340	1172	1199	1207.65	1178	1237	1.04	0.057	0.547642	0.999308	0.0019	0.0182	0.0089	0.0089	TRUE	0.0716
AGAP001899	10217	7801	8464	7810	9233	7157	9172	7244	8713	8181	9577	7681	8428.13	8376	8480	1.009	0.013	0.902566	0.999308	0.0139	0.0161	0.015	0.015	TRUE	0.1746
AGAP001900	352	255	246	288	284	244	316	237	253	302	295	262	277.36	269	286	1.041	0.058	0.612632	0.999308	0.0112	0.0262	0.019	0.019	TRUE	0.233
AGAP001901	498	498	383	448	434	444	447	462	394	469	450	476	449.96	434	465	1.052	0.073	0.47963	0.999308	0.0015	0.0222	0.0115	0.0115	TRUE	0.088
AGAP001902	1573	1746	1356	1307	1262	1396	1412	1621	1396	1369	1309	1498	1434.29	1476	1392	0.955	-0.066	0.501221	0.999308	0.005	0.0178	0.0108	0.0108	TRUE	0.1022
AGAP001903	20068	18655	21021	21313	18563	19759	18016	17323	21639	22327	19256	21204	19960.8	18993	20929	1.077	0.107	0.290923	0.999308	0.0101	0.0159	0.0126	0.0126	TRUE	0.1493
AGAP001905	1356	1682	1392	1302	1249	1246	1217	1562	1433	1364	1296	1337	1368.14	1404	1332	0.961	-0.057	0.574222	0.999308	0.0076	0.0179	0.0123	0.0123	TRUE	0.1507
AGAP001907	421	565	417	333	415	422	378	525	429	349	430	453	427.34	444	411	0.952	-0.071	0.538986	0.999308	0.0208	0.0225	0.0217	0.0217	TRUE	0.3529
AGAP001908	466	372	341	366	334	297	418	345	351	383	346	319	360.57	371	349	0.958	-0.061	0.57871	0.999308	0.0075	0.0238	0.0157	0.0157	TRUE	0.1658
AGAP001909	884	722	564	724	606	531	794	670	581	758	629	570	666.92	682	652	0.972	-0.041	0.71605	0.999308	0.0213	0.0201	0.0207	0.0207	TRUE	0.2732
AGAP001910	65801	63479	55523	64997	59747	59681	59074	58946	57156	68088	61976	64047	61547.8	58392	64704	1.092	0.127	0.123601	0.999308	0.0013	0.0158	0.0066	0.0066	TRUE	0.0335
AGAP001911	55700	53248	46862	54891	49519	46153	50006	49446	48240	57502	51366	49529	51014.8	49231	52799	1.06	0.084	0.344658	0.999308	0.0033	0.0158	0.0082	0.0082	TRUE	0.0853
AGAP001912	10	12	23	22	35	19	9	11	24	23	36	20	20.59	15	26	1.111	0.152	0.0950826	0.999308	0.1196	0.1557	0.1421	0.1421	TRUE	2.0856
AGAP001913	312	213	299	250	256	204	280	198	308	262	266	219	255.34	262	249	0.972	-0.041	0.726189	0.999308	0.0276	0.0271	0.0273	0.0273	TRUE	0.4824
AGAP001914	2048	1844	1622	1776	1711	1748	1839	1712	1670	1860	1775	1876	1788.64	1740	1837	1.046	0.065	0.469007	0.999308	0.0012	0.0174	0.0078	0.0078	TRUE	0.0248
AGAP001915	17	19	23	12	21	32	15	18	24	13	22	34	20.88	19	23	1.037	0.053	0.571307	0.999308	0.0958	0.1538	0.1307	0.1307	TRUE	0.3588
AGAP001916	642	692	629	574	602	480	576	643	647	601	624	515	601.22	622	580	0.95	-0.074	0.478834	0.999308	0.0054	0.0206	0.0127	0.0127	TRUE	0.1294
AGAP001917	780	706	604	565	540	569	700	656	622	592	560	611	623.37	659	588	0.914	-0.13	0.189475	0.999308	0.0012	0.0204	0.01	0.01	TRUE	0.052
AGAP001918	590	491	547	475	522	493	530	456	563	498	541	529	519.47	516	523	1.009	0.014	0.897009	0.999308	0.0049	0.0213	0.0128	0.0128	TRUE	0.1256
AGAP001919	10016	12090	10802	9133	10091	8794	8992	11227	11120	9567	10467	9437	10135.1	10446	9824	0.954	-0.068	0.499031	0.999308	0.0084	0.0161	0.0123	0.0123	TRUE	0.1658
AGAP001923	885	826	784	718	828	790	795	767	807	752	859	848	804.57	790	820	1.03	0.043	0.659917	0.999308	0.0016	0.0194	0.0096	0.0096	TRUE	0.0563
AGAP001924	1	1	1	6	5	3	1	1	1	6	5	3	2.92	1	5	1.063	0.088	0.0724115	0.999308	0	1.0009	0.5402	0.5402	TRUE	1.2271
AGAP001925	116	156	150	133	130	130	104	145	154	139	135	140	136.18	134	138	1.015	0.021	0.859914	0.999308	0.0145	0.0369	0.027	0.027	TRUE	0.4316
AGAP001928	13510	11686	9512	10545	9741	9097	12129	10852	9792	11047	10104	9762	10614.2	10924	10304	0.955	-0.066	0.50377	0.999308	0.0074	0.0161	0.0114	0.0114	TRUE	0.1288
AGAP001929	714	507	474	537	574	408	641	471	488	563	595	438	532.59	533	532	0.998	-0.002	0.983412	0.999308	0.0256	0.0212	0.0233	0.0233	TRUE	0.371
AGAP001930	2131	1862	1654	1504	1599	1419	1913	1729	1703	1576	1659	1523	1683.63	1782	1586	0.909	-0.137	0.139775	0.999308	0.0024	0.0175	0.0088	0.0088	TRUE	0.0676
AGAP001931	4	1	3	5	9	4	4	1	3	5	9	4	4.41	3	6	1.053	0.075	0.187936	0.999308	0	0.6687	0.4166	0.4166	TRUE	1.6503
AGAP001932	33	25	17	19	14	10	30	23	17	20	15	11	19.25	23	15	0.915	-0.128	0.182398	0.999308	0	0.1654	0.1113	0.1113	TRUE	0.5031
AGAP001933	1221	882	800	857	789	769	1096	819	824	898	818	825	880.03	913	847	0.949	-0.075	0.492932	0.999308	0.0145	0.0191	0.0168	0.0168	TRUE	0.4216
AGAP001934	60	51	38	34	28	24	54	47	39	36	29	26	38.46	47	30	0.863	-0.212	0.0600895	0.999308	0	0.0907	0.0549	0.0549	TRUE	0.5977
AGAP001935	541	564	546	482	449	410	486	524	562	505	466	440	497.02	524	470	0.923	-0.116	0.265537	0.999308	0.003	0.0216	0.0119	0.0119	TRUE	0.0675
AGAP001936	2115	1698	2000	1753	1412	1397	1899	1577	2059	1836	1465	1499	1722.43	1845	1600	0.905	-0.144	0.18842	0.999308	0.0162	0.0175	0.0169	0.0169	TRUE	0.1797
AGAP001937	975	815	659	849	756	766	875	757	678	889	784	822	801.02	770	832	1.058	0.081	0.447037	0.999308	0.0084	0.0194	0.014	0.014	TRUE	0.1483
AGAP001938	1738	1348	1114	1338	1255	982	1560	1252	1147	1402	1302	1054	1286.02	1320	1253	0.966	-0.05	0.658077	0.999308	0.0226	0.018	0.0203	0.0203	TRUE	0.3432
AGAP001939	2822	2779	2156	2279	2357	2004	2533	2581	2219	2387	2445	2151	2386.06	2444	2328	0.962	-0.056	0.561987	0.999308	0.0047	0.017	0.0103	0.0103	TRUE	0.0708
AGAP001940	1103	1170	733	1041	1275	908	990	1086	755	1091	1323	974	1036.46	944	1129	1.12	0.163	0.157696	0.999308	0.0272	0.0186	0.0231	0.0231	TRUE	0.4681
AGAP001941	830	1079	612	827	967	846	745	1002	630	866	1003	908	859.06	792	926	1.101	0.139	0.23024	0.999308	0.0284	0.0191	0.024	0.024	TRUE	0.4711
AGAP001942	1121	1173	914	1101	1114	1155	1006	1089	941	1153	1156	1239	1097.49	1012	1183	1.132	0.179	0.0625042	0.999308	0.0026	0.0184	0.0095	0.0095	TRUE	0.0656
AGAP001943	3737	3203	2627	3286	2600	2511	3355	2974	2704	3442	2697	2695	2977.91	3011	2945	0.984	-0.023	0.830883	0.999308	0.0157	0.0167	0.0162	0.0162	TRUE	0.2537
AGAP001944	2154	2253	1667	1706	1727	1624	1934	2092	1716	1787	1791	1743	1843.88	1914	1774	0.941	-0.087	0.365842	0.999308	0.0042	0.0173	0.0101	0.0101	TRUE	0.0955
AGAP001945	2124	2654	1415	1803	2881	2585	1907	2464	1457	1889	2988	2774	2246.55	1943	2550	1.155	0.207	0.0824045	0.999308	0.0592	0.0171	0.0363	0.0363	TRUE	0.4063
AGAP001946	394	353	250	341	318	256	354	328	257	357	330	275	316.78	313	321	1.015	0.021	0.856862	0.999308	0.0188	0.0249	0.022	0.022	TRUE	0.2817
AGAP001947	766	786	589	582	553	579	688	730	606	610	574	621	638.09	675	602	0.916	-0.126	0.218077	0.999308	0.0038	0.0203	0.0115	0.0115	TRUE	0.0844
AGAP001948	412	494	382	379	404	340	370	459	393	397	419	365	400.47	407	394	0.976	-0.035	0.750909	0.999308	0.0064	0.023	0.0146	0.0146	TRUE	0.1552
AGAP001949	279	148	136	174	165	126	250	137	140	182	171	135	169.43	176	163	0.967	-0.049	0.67877	0.999308	0.0676	0.0328	0.0477	0.0477	TRUE	1.7214
AGAP001950	168	119	120	113	98	82	151	111	124	118	102	88	115.48	129	103	0.891	-0.166	0.163517	0.999308	0.0154	0.0407	0.0296	0.0296	TRUE	0.453
AGAP001951	2102	2056	1945	1977	1788	2266	1887	1909	2002	2071	1855	2432	2026	1933	2119	1.072	0.1	0.331148	0.999308	0.0092	0.0172	0.013	0.013	TRUE	0.2384
AGAP001952	15	15	30	25	20	39	13	14	31	26	21	42	24.51	19	30	1.084	0.116	0.21689	0.999308	0.1351	0.1333	0.1342	0.1342	TRUE	1.5755
AGAP001953	669	850	736	613	578	637	601	789	758	642	600	684	678.81	716	642	0.926	-0.111	0.307481	0.999308	0.0114	0.02	0.0156	0.0156	TRUE	0.1992
AGAP001954	1010	944	659	706	691	615	907	877	678	740	717	660	763.01	821	706	0.899	-0.154	0.158799	0.999308	0.0126	0.0196	0.016	0.016	TRUE	0.2166
AGAP001955	1058	1179	1173	935	1271	1128	950	1095	1207	979	1318	1211	1126.76	1084	1169	1.054	0.075	0.497795	0.999308	0.0177	0.0183	0.018	0.018	TRUE	0.2131
AGAP001956	0	0	0	0	0	0	0	0	0	0	0	0	0	0	0	NA	NA	NA	NA	NA	NA	NA	NA	NA	NA
AGAP001957	3014	3113	2711	2585	2667	2695	2706	2891	2791	2708	2766	2892	2792.31	2796	2789	0.998	-0.003	0.971804	0.999308	0.0008	0.0168	0.007	0.007	TRUE	0.0126
AGAP001958	4649	4195	4358	4146	4159	4523	4174	3895	4486	4343	4314	4854	4344.42	4185	4504	1.061	0.086	0.362258	0.999308	0.0044	0.0164	0.0095	0.0095	TRUE	0.0678
AGAP001959	937	844	735	762	728	698	841	784	757	798	755	749	780.67	794	767	0.973	-0.039	0.682765	0.999308	0.0009	0.0195	0.0091	0.0091	TRUE	0.0366
AGAP001960	46	49	23	57	36	44	41	46	24	60	37	47	42.46	37	48	1.082	0.114	0.29873	0.999308	0.0549	0.0836	0.0724	0.0724	TRUE	0.5602
AGAP001961	97	64	81	88	132	129	87	59	83	92	137	138	99.57	76	122	1.232	0.301	0.0112664	0.999308	0.0355	0.0447	0.0408	0.0408	TRUE	0.7959
AGAP001962	127	83	85	96	88	120	114	77	87	101	91	129	99.87	93	107	1.067	0.094	0.432019	0.999308	0.0269	0.0446	0.037	0.037	TRUE	0.4624
AGAP001964	322	372	362	377	375	299	289	345	373	395	389	321	351.99	336	368	1.064	0.089	0.429762	0.999308	0.0119	0.024	0.0181	0.0181	TRUE	0.206
AGAP001965	419	474	351	389	297	271	376	440	361	408	308	291	364.01	392	336	0.906	-0.143	0.216973	0.999308	0.0192	0.0237	0.0216	0.0216	TRUE	0.2788
AGAP001966	1835	4021	2566	2387	2630	2016	1647	3734	2641	2501	2728	2163	2569.14	2674	2464	0.962	-0.056	0.639403	0.999308	0.0861	0.0169	0.0453	0.0453	TRUE	0.2233
AGAP001967	277	269	227	280	257	240	249	250	234	293	267	258	258.27	244	273	1.08	0.112	0.305938	0.999308	0	0.0269	0.0134	0.0134	TRUE	0.0755
AGAP001968	386	332	290	274	344	295	347	308	299	287	357	317	318.97	318	320	1.005	0.007	0.950137	0.999308	0.0059	0.0248	0.0156	0.0156	TRUE	0.1167
AGAP001969	77	34	49	14	46	73	69	32	50	15	48	78	48.64	50	47	0.987	-0.018	0.840287	0.999308	0.3323	0.075	0.173	0.173	TRUE	0.225
AGAP001970	14	9	13	5	10	9	13	8	13	5	10	10	9.93	11	8	0.963	-0.055	0.487964	0.999308	0	0.3059	0.1832	0.1832	TRUE	0.5447
AGAP001971	32816	36991	31461	26446	34044	28060	29461	34350	32386	27704	35314	30113	31554.6	32066	31044	0.976	-0.035	0.728246	0.999308	0.0088	0.0159	0.013	0.013	TRUE	0.1661
AGAP001972	646	522	466	471	452	435	580	485	480	493	469	467	495.58	515	476	0.944	-0.083	0.431637	0.999308	0.0047	0.0216	0.0128	0.0128	TRUE	0.1723
AGAP001973	4587	3888	3831	3181	3668	3693	4118	3610	3944	3332	3805	3963	3795.39	3891	3700	0.961	-0.057	0.554521	0.999308	0.0053	0.0165	0.0106	0.0106	TRUE	0.1009
AGAP001974	274	222	250	244	262	221	246	206	257	256	272	237	245.67	236	255	1.051	0.072	0.522173	0.999308	0.0049	0.0275	0.0167	0.0167	TRUE	0.1663
AGAP001975	987	782	735	778	867	814	886	726	757	815	899	874	826.13	790	863	1.069	0.096	0.348161	0.999308	0.0058	0.0193	0.012	0.012	TRUE	0.1112
AGAP001976	1148	983	951	916	947	1074	1031	913	979	960	982	1153	1002.81	974	1032	1.045	0.063	0.536243	0.999308	0.0056	0.0187	0.0118	0.0118	TRUE	0.1424
AGAP001978	924	932	717	695	710	631	830	865	738	728	736	677	762.46	811	714	0.906	-0.143	0.152158	0.999308	0.0031	0.0196	0.0106	0.0106	TRUE	0.0614
AGAP001979	2218	2430	2322	2086	2063	2150	1991	2256	2390	2185	2140	2307	2211.74	2212	2211	0.999	-0.001	0.99333	0.999308	0.0046	0.0171	0.01	0.01	TRUE	0.093
AGAP001980	2263	2116	2136	1766	1796	1519	2032	1965	2199	1850	1863	1630	1923.08	2065	1781	0.888	-0.171	0.0728644	0.999308	0.0036	0.0173	0.0097	0.0097	TRUE	0.089
AGAP001981	2511	2830	3209	2242	3405	2840	2254	2628	3303	2349	3532	3048	2852.33	2728	2976	1.054	0.075	0.518897	0.999308	0.0388	0.0168	0.0269	0.0269	TRUE	0.2742
AGAP001982	447	413	482	394	525	429	401	384	496	413	545	460	449.78	427	473	1.069	0.096	0.39911	0.999308	0.0167	0.0222	0.0198	0.0198	TRUE	0.266
AGAP001983	87	101	90	127	128	112	78	94	93	133	133	120	108.42	88	129	1.236	0.306	0.00987851	0.999308	0	0.0424	0.0229	0.0229	TRUE	0.2795
AGAP001984	18	14	19	16	20	22	16	13	20	17	21	24	18.31	16	21	1.049	0.07	0.475936	0.999308	0	0.1732	0.0991	0.0991	TRUE	0.2997
AGAP001985	128	127	133	127	132	118	115	118	137	133	137	127	127.73	123	132	1.043	0.061	0.601723	0.999308	0	0.0383	0.0203	0.0203	TRUE	0.0688
AGAP001986	2972	2723	2710	2384	2510	2522	2668	2529	2790	2497	2604	2706	2632.32	2662	2602	0.981	-0.027	0.758994	0.999308	0.0016	0.0169	0.0078	0.0078	TRUE	0.023
AGAP001987	0	0	0	0	0	0	0	0	0	0	0	0	0	0	0	NA	NA	NA	NA	NA	NA	NA	NA	NA	NA
AGAP001988	95	100	116	72	67	151	85	93	119	75	69	162	100.75	99	102	1.01	0.015	0.894692	0.999308	0.1184	0.0444	0.0745	0.0745	TRUE	2.6693
AGAP001989	5243	833	1750	2136	485	2096	4707	774	1801	2238	503	2249	2045.33	2427	1663	0.976	-0.035	0.55429	0.999308	0.6006	0.0172	0.2048	0.6006	TRUE	1.1903
AGAP001990	0	0	0	0	0	0	0	0	0	0	0	0	0	0	0	NA	NA	NA	NA	NA	NA	NA	NA	NA	NA
AGAP001991	0	0	0	0	0	0	0	0	0	0	0	0	0	0	0	NA	NA	NA	NA	NA	NA	NA	NA	NA	NA
AGAP001993	0	0	0	0	0	0	0	0	0	0	0	0	0	0	0	NA	NA	NA	NA	NA	NA	NA	NA	NA	NA
AGAP001994	1114	1215	918	1053	1013	829	1000	1128	945	1103	1051	890	1019.48	1024	1015	0.993	-0.01	0.920922	0.999308	0.0093	0.0186	0.0137	0.0137	TRUE	0.1407
AGAP001995	5121	4320	4137	3439	3823	3841	4597	4012	4259	3603	3966	4122	4092.97	4289	3897	0.925	-0.112	0.234554	0.999308	0.0043	0.0165	0.0095	0.0095	TRUE	0.0658
AGAP001996	188	181	196	143	157	204	169	168	202	150	163	219	178.37	180	177	0.993	-0.01	0.930827	0.999308	0.02	0.0319	0.0266	0.0266	TRUE	0.4372
AGAP001997	795	718	631	644	657	650	714	667	650	675	682	698	680.62	677	685	1.009	0.013	0.891991	0.999308	0	0.02	0.0089	0.0089	TRUE	0.0262
AGAP001998	896	804	818	810	844	795	804	747	842	849	875	853	828.37	798	859	1.061	0.086	0.365669	0.999308	0.0007	0.0193	0.0089	0.0089	TRUE	0.0458
AGAP001999	613	480	445	433	434	369	550	446	458	454	450	396	458.99	485	433	0.923	-0.115	0.28972	0.999308	0.0077	0.0221	0.0147	0.0147	TRUE	0.2132
AGAP002000	35	36	34	29	23	19	31	33	35	30	24	20	29.08	33	25	0.919	-0.122	0.26178	0.999308	0	0.1149	0.0645	0.0645	TRUE	0.3348
AGAP002002	634	529	556	518	480	521	569	491	572	543	498	559	538.74	544	533	0.985	-0.022	0.831862	0.999308	0.0037	0.0211	0.012	0.012	TRUE	0.0816
AGAP002003	495	470	403	468	443	474	444	436	415	490	460	509	459.02	432	486	1.095	0.13	0.196933	0.999308	0	0.0221	0.0103	0.0103	TRUE	0.0326
AGAP002004	601	512	437	478	463	398	540	475	450	501	480	427	478.83	488	469	0.972	-0.042	0.696303	0.999308	0.0057	0.0218	0.0136	0.0136	TRUE	0.1109
AGAP002005	0	2	1	0	3	0	0	2	1	0	3	0	1	1	1	1.001	0.001	0.958508	0.999308	2.4111	2.8974	2.779	2.779	TRUE	1.174
AGAP002006	46	57	59	35	38	41	41	53	61	37	39	44	45.84	52	40	0.911	-0.135	0.24348	0.999308	0	0.0786	0.0481	0.0481	TRUE	0.4231
AGAP002007	216	206	239	224	203	155	194	191	246	235	211	166	207.13	210	204	0.983	-0.025	0.830562	0.999308	0.0201	0.0297	0.0253	0.0253	TRUE	0.2959
AGAP002008	715	869	792	778	748	748	642	807	815	815	776	803	776.29	755	798	1.042	0.059	0.572253	0.999308	0.008	0.0195	0.0134	0.0134	TRUE	0.2221
AGAP002009	5	9	8	5	4	7	4	8	8	5	4	8	6.33	7	6	0.981	-0.028	0.683103	0.999308	0	0.4709	0.2686	0.2686	TRUE	0.21
AGAP002010	830	1089	851	1076	1040	1047	745	1011	876	1127	1079	1124	993.66	877	1110	1.186	0.246	0.0212737	0.999308	0.0103	0.0187	0.0146	0.0146	TRUE	0.2928
AGAP002011	274	335	370	256	325	293	246	311	381	268	337	314	309.61	313	306	0.989	-0.016	0.894417	0.999308	0.0272	0.0251	0.0261	0.0261	TRUE	0.2053
AGAP002012	653	724	715	736	651	699	586	672	736	771	675	750	698.5	665	732	1.074	0.103	0.330586	0.999308	0.0075	0.0199	0.0134	0.0134	TRUE	0.1529
AGAP002013	34	34	23	19	24	19	31	32	24	20	25	20	25.16	29	22	0.929	-0.106	0.315196	0.999308	0	0.1303	0.0725	0.0725	TRUE	0.2205
AGAP002014	1221	1232	1165	1131	1054	1119	1096	1144	1199	1185	1093	1201	1153.07	1146	1160	1.009	0.014	0.884588	0.999308	0.0014	0.0183	0.0086	0.0086	TRUE	0.029
AGAP002015	5956	7001	5933	5460	5608	4984	5347	6501	6107	5720	5817	5349	5806.86	5985	5629	0.952	-0.071	0.461324	0.999308	0.0055	0.0163	0.0103	0.0103	TRUE	0.0955
AGAP002016	2305	1956	1755	1846	1994	2005	2069	1816	1807	1934	2068	2152	1974.36	1897	2051	1.064	0.09	0.344678	0.999308	0.0038	0.0172	0.0097	0.0097	TRUE	0.0628
AGAP002017	144	109	93	86	93	79	129	101	96	90	96	85	99.59	109	90	0.908	-0.139	0.245737	0.999308	0.0075	0.0447	0.0282	0.0282	TRUE	0.4514
AGAP002018	465	496	411	396	449	389	417	461	423	415	466	417	433.2	434	433	0.998	-0.003	0.980408	0.999308	0.0014	0.0224	0.0115	0.0115	TRUE	0.0514
AGAP002019	569	524	470	459	469	469	511	487	484	481	486	503	491.98	494	490	0.994	-0.008	0.932374	0.999308	0	0.0216	0.0094	0.0094	TRUE	0.0114
AGAP002020	6545	6308	6855	6412	6220	6395	5876	5858	7057	6717	6452	6863	6470.31	6264	6677	1.052	0.073	0.446575	0.999308	0.006	0.0162	0.0105	0.0105	TRUE	0.1326
AGAP002021	431	302	268	328	301	257	387	280	276	344	312	276	312.48	314	311	0.992	-0.011	0.922091	0.999308	0.0219	0.025	0.0236	0.0236	TRUE	0.4805
AGAP002022	509	608	411	438	516	436	457	565	423	459	535	468	484.43	482	487	1.008	0.011	0.918696	0.999308	0.013	0.0217	0.0174	0.0174	TRUE	0.2593
AGAP002023	520	348	349	406	357	262	467	323	359	425	370	281	371.01	383	359	0.964	-0.053	0.656166	0.999308	0.0369	0.0235	0.0296	0.0296	TRUE	0.4718
AGAP002024	1235	1385	1178	1142	1100	1051	1109	1286	1213	1196	1141	1128	1178.79	1203	1155	0.968	-0.046	0.626051	0.999308	0.0025	0.0182	0.0093	0.0093	TRUE	0.0512
AGAP002025	11	13	14	12	6	11	10	12	14	13	6	12	11.16	12	10	0.977	-0.034	0.679715	0.999308	0	0.2739	0.1643	0.1643	TRUE	0.5345
AGAP002026	761	893	652	678	817	675	683	829	671	710	847	724	744.29	728	760	1.032	0.046	0.67277	0.999308	0.0105	0.0197	0.0149	0.0149	TRUE	0.1589
AGAP002028	1453	1744	1349	1278	1382	1300	1304	1619	1389	1339	1434	1395	1413.34	1437	1389	0.974	-0.038	0.703937	0.999308	0.0063	0.0178	0.0115	0.0115	TRUE	0.1586
AGAP002030	1776	1856	1664	1677	1499	1307	1594	1723	1713	1757	1555	1403	1624.19	1677	1572	0.951	-0.072	0.471411	0.999308	0.0062	0.0176	0.0116	0.0116	TRUE	0.1198
AGAP002032	3002	3384	2931	2693	3218	2636	2695	3142	3017	2821	3338	2829	2973.77	2951	2996	1.012	0.017	0.866571	0.999308	0.0075	0.0167	0.0116	0.0116	TRUE	0.1253
AGAP002033	0	0	0	0	0	0	0	0	0	0	0	0	0	0	0	NA	NA	NA	NA	NA	NA	NA	NA	NA	NA
AGAP002035	3275	3516	3057	2923	3077	2720	2940	3265	3147	3062	3192	2919	3087.47	3117	3058	0.984	-0.023	0.795366	0.999308	0.0021	0.0167	0.008	0.008	TRUE	0.0286
AGAP002036	939	1039	908	865	847	756	843	965	935	906	879	811	889.76	914	865	0.958	-0.062	0.52915	0.999308	0.003	0.019	0.0102	0.0102	TRUE	0.0483
AGAP002037	242	208	207	242	210	202	217	193	213	254	218	217	218.6	208	230	1.068	0.095	0.398588	0.999308	0	0.029	0.016	0.016	TRUE	0.1282
AGAP002038	1757	1843	1706	1607	1990	1724	1577	1711	1756	1683	2064	1850	1773.79	1681	1866	1.084	0.117	0.24009	0.999308	0.0059	0.0174	0.0112	0.0112	TRUE	0.1313
AGAP002039	589	614	718	599	557	601	529	570	739	627	578	645	614.71	613	617	1.005	0.007	0.949754	0.999308	0.0158	0.0205	0.0182	0.0182	TRUE	0.3761
AGAP002040	185	202	206	212	203	210	166	188	212	222	211	225	203.96	189	219	1.104	0.143	0.211396	0.999308	0.0026	0.0299	0.0174	0.0174	TRUE	0.1731
AGAP002041	127	123	121	77	78	93	114	114	125	81	81	100	102.36	118	87	0.849	-0.235	0.0479339	0.999308	0	0.0439	0.0244	0.0244	TRUE	0.1423
AGAP002043	77	65	89	65	67	77	69	60	92	68	69	83	73.55	74	73	0.999	-0.001	0.991417	0.999308	0.0157	0.0549	0.0384	0.0384	TRUE	0.4055
AGAP002044	4	0	0	0	2	0	4	0	0	0	2	0	0.94	1	1	0.996	-0.006	0.768776	0.999308	10	3.0667	4.0396	4.0396	TRUE	2.9621
AGAP002045	2	6	3	4	3	4	2	6	3	4	3	4	3.68	4	4	1.006	0.008	0.881262	0.999308	0	0.7997	0.4457	0.4457	TRUE	0.3558
AGAP002046	0	0	3	1	6	6	0	0	3	1	6	6	2.8	1	4	1.037	0.052	0.185938	0.999308	1.1801	1.0448	1.0778	1.0778	TRUE	1.4971
AGAP002047	4153	3941	3700	3643	3647	3626	3728	3660	3809	3816	3783	3891	3781.23	3732	3830	1.023	0.032	0.691933	0.999308	0	0.0165	0.0062	0.0062	TRUE	0.0042
AGAP002048	2610	2364	1535	2012	1458	1377	2343	2195	1580	2108	1512	1478	1869.39	2039	1699	0.898	-0.156	0.185938	0.999308	0.0406	0.0173	0.0281	0.0281	TRUE	0.3561
AGAP002049	1242	839	1307	1100	1322	1396	1115	779	1345	1152	1371	1498	1210.22	1080	1340	1.132	0.179	0.131281	0.999308	0.042	0.0182	0.03	0.03	TRUE	0.4938
AGAP002050	348	386	344	304	314	329	312	358	354	318	326	353	337.04	341	332	0.981	-0.028	0.791582	0.999308	0	0.0243	0.0129	0.0129	TRUE	0.0601
AGAP002051	811	874	625	665	641	638	728	812	643	697	665	685	704.88	728	682	0.952	-0.07	0.496776	0.999308	0.0057	0.0199	0.0124	0.0124	TRUE	0.1401
AGAP002052	17	31	27	29	14	29	15	29	28	30	15	31	24.64	24	25	1.012	0.017	0.858087	0.999308	0.094	0.1327	0.1176	0.1176	TRUE	0.787
AGAP002053	1808	1943	2131	1561	1612	1685	1623	1804	2194	1635	1672	1808	1789.45	1874	1705	0.934	-0.099	0.355129	0.999308	0.0127	0.0174	0.0149	0.0149	TRUE	0.3184
AGAP002054	3339	3969	3315	3008	3644	3230	2998	3686	3412	3151	3780	3466	3415.5	3365	3466	1.023	0.032	0.75051	0.999308	0.0092	0.0166	0.0126	0.0126	TRUE	0.1178
AGAP002055	62	49	56	87	102	81	56	46	58	91	106	87	73.78	53	95	1.315	0.395	0.00093756	0.843408	0	0.0548	0.0319	0.0319	TRUE	0.578
AGAP002056	391	365	274	269	471	248	351	339	282	282	489	266	334.75	324	346	1.032	0.045	0.706954	0.999308	0.0621	0.0244	0.0406	0.0406	TRUE	1.6678
AGAP002058	132	96	82	104	125	120	119	89	84	109	130	129	109.91	97	123	1.125	0.17	0.154817	0.999308	0.0125	0.042	0.0292	0.0292	TRUE	0.2387
AGAP002059	1617	1598	1417	1394	1457	1430	1452	1484	1459	1460	1511	1535	1483.42	1465	1502	1.021	0.031	0.724183	0.999308	0	0.0177	0.0069	0.0069	TRUE	0.0062
AGAP002060	221	190	258	168	232	229	198	176	266	176	241	246	217.14	213	221	1.019	0.027	0.822376	0.999308	0.0344	0.029	0.0314	0.0314	TRUE	0.455
AGAP002061	3787	3414	2841	2797	3288	3065	3400	3170	2925	2930	3411	3289	3187.42	3165	3210	1.011	0.016	0.868052	0.999308	0.0056	0.0167	0.0104	0.0104	TRUE	0.0686
AGAP002062	568	507	494	506	513	538	510	471	509	530	532	577	521.47	497	546	1.077	0.107	0.283059	0.999308	0	0.0213	0.0101	0.0101	TRUE	0.0411
AGAP002063	8446	6713	6557	7364	6524	6350	7583	6234	6750	7714	6767	6815	6977.02	6856	7099	1.028	0.039	0.689903	0.999308	0.0064	0.0162	0.0113	0.0113	TRUE	0.0971
AGAP002064	686	735	524	621	746	779	616	683	539	651	774	836	683.02	613	754	1.154	0.207	0.0607301	0.999308	0.0134	0.02	0.0167	0.0167	TRUE	0.1938
AGAP002065	498	766	490	493	615	606	447	711	504	516	638	650	577.92	554	601	1.049	0.069	0.559315	0.999308	0.0359	0.0208	0.0277	0.0277	TRUE	0.617
AGAP002066	433	333	307	313	258	262	389	309	316	328	268	281	315.11	338	292	0.908	-0.139	0.221162	0.999308	0.011	0.0249	0.0182	0.0182	TRUE	0.2816
AGAP002067	2271	2297	2111	1903	2161	2301	2039	2133	2173	1994	2242	2469	2174.89	2115	2235	1.044	0.063	0.523884	0.999308	0.0055	0.0171	0.0108	0.0108	TRUE	0.115
AGAP002068	266	422	243	297	235	219	239	392	250	311	244	235	278.46	294	263	0.946	-0.081	0.499774	0.999308	0.0464	0.0261	0.0356	0.0356	TRUE	1.1891
AGAP002069	95	120	103	96	67	85	85	111	106	101	69	91	94.01	101	87	0.932	-0.102	0.393257	0.999308	0.016	0.0464	0.0336	0.0336	TRUE	0.3979
AGAP002070	38	46	48	39	41	39	34	43	49	41	43	42	41.91	42	42	0.998	-0.003	0.980476	0.999308	0	0.0845	0.0485	0.0485	TRUE	0.2185
AGAP002071	2503	3003	2354	2342	2339	2566	2247	2789	2423	2453	2426	2754	2515.38	2486	2544	1.018	0.026	0.80048	0.999308	0.0082	0.0169	0.0121	0.0121	TRUE	0.1308
AGAP002072	22	29	17	21	13	37	20	27	17	22	13	40	23.23	21	25	1.03	0.042	0.65054	0.999308	0.1234	0.1398	0.1332	0.1332	TRUE	0.6349
AGAP002073	891	833	746	729	801	740	800	774	768	764	831	794	788.34	781	796	1.016	0.023	0.804513	0.999308	0	0.0194	0.0085	0.0085	TRUE	0.0189
AGAP002074	72	110	71	49	105	59	65	102	73	51	109	63	77.24	80	74	0.977	-0.034	0.764484	0.999308	0.0919	0.0531	0.0691	0.0691	TRUE	1.2792
AGAP002075	86	67	60	69	84	54	77	62	62	72	87	58	69.76	67	72	1.034	0.048	0.684673	0.999308	0.0144	0.0571	0.0393	0.0393	TRUE	0.2278
AGAP002076	170841	165570	151001	156491	137291	132841	153375	153748	155441	163934	142413	142558	151912	154188	149635	0.975	-0.036	0.686838	0.999308	0.0029	0.0158	0.0083	0.0083	TRUE	0.0807
AGAP002077	629	408	452	660	461	556	565	379	465	691	478	597	529.19	470	589	1.141	0.19	0.106005	0.999308	0.0332	0.0212	0.0274	0.0274	TRUE	0.3079
AGAP002078	741	565	572	673	624	662	665	525	589	705	647	710	640.24	593	687	1.115	0.157	0.13717	0.999308	0.0068	0.0203	0.0133	0.0133	TRUE	0.1596
AGAP002079	342	243	254	221	288	215	307	226	261	232	299	231	259.19	265	254	0.975	-0.037	0.751317	0.999308	0.0195	0.0269	0.0234	0.0234	TRUE	0.2514
AGAP002080	4	7	3	3	5	5	4	7	3	3	5	5	4.48	5	4	1.002	0.003	0.955453	0.999308	0	0.659	0.3644	0.3644	TRUE	0.3145
AGAP002081	1118	1058	948	934	905	829	1004	982	976	978	939	890	961.48	987	936	0.957	-0.063	0.491972	0.999308	0	0.0188	0.0082	0.0082	TRUE	0.0263
AGAP002082	582	577	525	494	481	463	523	536	540	517	499	497	518.67	533	504	0.958	-0.062	0.521669	0.999308	0	0.0213	0.009	0.009	TRUE	0.0038
AGAP002083	75	68	58	76	64	70	67	63	60	80	66	75	68.55	63	74	1.074	0.103	0.388301	0.999308	0	0.0578	0.0305	0.0305	TRUE	0.1036
AGAP002084	1665	2047	1509	1356	1403	1464	1495	1901	1553	1420	1455	1571	1565.99	1650	1482	0.923	-0.116	0.265099	0.999308	0.0093	0.0176	0.0132	0.0132	TRUE	0.2603
AGAP002085	2108	2201	2025	2036	2032	1658	1892	2044	2085	2133	2108	1779	2006.8	2007	2007	1	0	0.999766	0.999848	0.0058	0.0172	0.0108	0.0108	TRUE	0.1186
AGAP002086	1172	1113	967	981	884	845	1052	1034	995	1028	917	907	988.77	1027	951	0.94	-0.09	0.347208	0.999308	0.0017	0.0187	0.0092	0.0092	TRUE	0.0484
AGAP002087	453	382	333	337	377	424	407	355	343	353	391	455	383.89	368	400	1.057	0.08	0.470001	0.999308	0.0097	0.0233	0.0166	0.0166	TRUE	0.2056
AGAP002088	1616	1137	926	1193	1082	934	1451	1056	953	1250	1122	1002	1139.04	1153	1125	0.984	-0.023	0.843629	0.999308	0.0297	0.0183	0.0237	0.0237	TRUE	0.641
AGAP002089	217	294	287	211	216	218	195	273	295	221	224	234	240.38	254	226	0.934	-0.099	0.400549	0.999308	0.0203	0.0278	0.0243	0.0243	TRUE	0.4054
AGAP002090	357	417	418	358	369	383	321	387	430	375	383	411	384.47	379	390	1.019	0.027	0.807863	0.999308	0.0096	0.0233	0.0165	0.0165	TRUE	0.2245
AGAP002091	1708	4483	1855	2261	1343	2411	1533	4163	1910	2369	1393	2587	2325.8	2535	2116	0.968	-0.047	0.611533	0.999308	0.1887	0.017	0.0799	0.1887	TRUE	4.1003
AGAP002092	436	484	426	410	368	447	391	449	439	429	382	480	428.39	426	430	1.006	0.009	0.932256	0.999308	0.0068	0.0225	0.0146	0.0146	TRUE	0.119
AGAP002093	8651	6813	8000	6272	7983	6585	7767	6327	8235	6570	8281	7067	7374.36	7443	7306	0.987	-0.019	0.85915	0.999308	0.0162	0.0162	0.0162	0.0162	TRUE	0.204
AGAP002094	546	525	430	438	453	394	490	488	443	459	470	423	461.98	474	451	0.963	-0.055	0.594346	0.999308	0	0.022	0.011	0.011	TRUE	0.0399
AGAP002095	1198	1235	1022	1014	976	786	1076	1147	1052	1062	1012	843	1032.09	1092	972	0.917	-0.125	0.223667	0.999308	0.0065	0.0186	0.0125	0.0125	TRUE	0.1921
AGAP002097	1133	896	885	808	787	857	1017	832	911	846	816	920	890.45	920	861	0.951	-0.073	0.475455	0.999308	0.006	0.019	0.012	0.012	TRUE	0.1205
AGAP002098	180	122	107	142	112	116	162	113	110	149	116	124	129.08	128	130	1.005	0.007	0.951833	0.999308	0.025	0.0381	0.0323	0.0323	TRUE	0.5271
AGAP002099	741	677	542	654	570	612	665	629	558	685	591	657	630.83	617	644	1.032	0.046	0.660341	0.999308	0.0052	0.0203	0.0124	0.0124	TRUE	0.0909
AGAP002100	104	153	98	84	98	87	93	142	101	88	102	93	103.22	112	94	0.919	-0.121	0.310581	0.999308	0.0214	0.0437	0.0338	0.0338	TRUE	0.8066
AGAP002101	5583	6416	4734	4640	6389	4434	5012	5958	4873	4861	6627	4758	5348.28	5281	5415	1.017	0.024	0.827893	0.999308	0.0203	0.0163	0.0198	0.0198	TRUE	0.4885
AGAP002102	9409	9113	9877	8736	7484	9529	8447	8462	10167	9151	7763	10226	9036.26	9025	9047	1.002	0.002	0.981427	0.999308	0.0121	0.0161	0.0156	0.0156	TRUE	0.1875
AGAP002104	133	127	138	140	125	131	119	118	142	147	130	141	132.72	126	139	1.058	0.082	0.487226	0.999308	0	0.0375	0.0208	0.0208	TRUE	0.0794
AGAP002105	0	0	0	0	0	0	0	0	0	0	0	0	0	0	0	NA	NA	NA	NA	NA	NA	NA	NA	NA	NA
AGAP002106	411	336	360	310	376	323	369	312	371	325	390	347	352.16	351	354	1.007	0.01	0.930286	0.999308	0.0062	0.024	0.0152	0.0152	TRUE	0.1091
AGAP002107	1340	1241	996	1094	1080	1023	1203	1152	1025	1146	1120	1098	1124.14	1127	1121	0.996	-0.006	0.950357	0.999308	0.0027	0.0183	0.0096	0.0096	TRUE	0.0732
AGAP002108	158	151	107	114	83	108	142	140	110	119	86	116	118.94	131	107	0.901	-0.15	0.208632	0.999308	0.0158	0.04	0.0297	0.0297	TRUE	0.4268
AGAP002109	1454	1532	1383	1207	1351	1467	1305	1423	1424	1264	1401	1574	1398.62	1384	1413	1.016	0.023	0.816058	0.999308	0.0065	0.0178	0.0117	0.0117	TRUE	0.1249
AGAP002110	299	229	219	254	191	152	268	213	225	266	198	163	222.31	235	209	0.938	-0.093	0.436492	0.999308	0.0329	0.0287	0.0306	0.0306	TRUE	0.4265
AGAP002111	425	383	378	361	362	339	382	356	389	378	376	364	373.97	376	373	0.994	-0.008	0.935711	0.999308	0	0.0235	0.0107	0.0107	TRUE	0.0237
AGAP002112	596	618	528	548	604	549	535	574	544	574	627	589	573.7	551	597	1.065	0.09	0.357656	0.999308	0	0.0208	0.0096	0.0096	TRUE	0.0316
AGAP002113	2815	2419	2104	2290	2021	2053	2527	2246	2166	2399	2096	2203	2272.97	2313	2233	0.972	-0.041	0.676092	0.999308	0.0052	0.017	0.0104	0.0104	TRUE	0.0867
AGAP002114	623	609	509	519	536	463	559	566	524	544	556	497	540.89	550	532	0.975	-0.036	0.718555	0.999308	0	0.0211	0.0102	0.0102	TRUE	0.0434
AGAP002115	200	226	286	198	179	185	180	210	294	207	186	199	212.58	228	197	0.925	-0.112	0.344971	0.999308	0.0303	0.0293	0.0298	0.0298	TRUE	0.9255
AGAP002116	24	23	32	24	21	23	22	21	33	25	22	25	24.58	25	24	0.986	-0.02	0.849724	0.999308	0	0.133	0.0797	0.0797	TRUE	0.4857
AGAP002117	447	343	294	344	336	323	401	319	303	360	349	347	346.33	341	352	1.021	0.03	0.78653	0.999308	0.0093	0.0241	0.0168	0.0168	TRUE	0.2603
AGAP002118	1391	1239	1130	1129	1083	977	1249	1151	1163	1183	1123	1048	1152.85	1188	1118	0.953	-0.07	0.458156	0.999308	0.0019	0.0183	0.009	0.009	TRUE	0.0421
AGAP002119	1066	1301	937	786	799	778	957	1208	965	823	829	835	936.13	1043	829	0.843	-0.246	0.0185345	0.999308	0.0078	0.0189	0.0132	0.0132	TRUE	0.3384
AGAP002120	435	456	379	379	435	381	391	423	390	397	451	409	410.21	401	419	1.033	0.046	0.655979	0.999308	0	0.0228	0.0116	0.0116	TRUE	0.0606
AGAP002121	670	484	421	482	506	456	602	449	433	505	525	489	500.58	495	506	1.015	0.022	0.846852	0.999308	0.0155	0.0215	0.0186	0.0186	TRUE	0.4013
AGAP002122	54417	51083	44945	52015	46267	47508	48854	47435	46267	54489	47993	50983	49336.8	47519	51155	1.064	0.09	0.299466	0.999308	0.0024	0.0158	0.0076	0.0076	TRUE	0.0476
AGAP002123	1305	1244	1003	1002	930	852	1172	1155	1032	1050	965	914	1047.99	1120	976	0.898	-0.155	0.114675	0.999308	0.0038	0.0185	0.0104	0.0104	TRUE	0.0546
AGAP002124	22	27	39	26	38	52	20	25	40	27	39	56	34.57	28	41	1.094	0.129	0.208533	0.999308	0.0978	0.0991	0.0986	0.0986	TRUE	0.4558
AGAP002125	1	0	3	6	1	2	1	0	3	6	1	2	2.24	1	3	1.023	0.032	0.40317	0.999308	0.5976	1.3005	1.0439	1.0439	TRUE	2.3618
AGAP002126	2	0	0	0	0	1	2	0	0	0	0	1	0.48	1	0	0.997	-0.004	0.823671	0.999308	0	6.0414	5.988	5.988	TRUE	1.463
AGAP002127	1252	1326	1184	1059	1263	1167	1124	1231	1219	1109	1310	1252	1207.66	1191	1224	1.022	0.031	0.753508	0.999308	0.004	0.0182	0.0103	0.0103	TRUE	0.0761
AGAP002128	1333	1388	1352	1244	1403	1348	1197	1289	1392	1303	1455	1447	1347.08	1293	1402	1.066	0.093	0.339352	0.999308	0.004	0.0179	0.0101	0.0101	TRUE	0.062
AGAP002129	1178	1074	905	995	1084	1009	1058	997	932	1042	1124	1083	1039.34	996	1083	1.07	0.098	0.303788	0.999308	0.0018	0.0186	0.0091	0.0091	TRUE	0.0468
AGAP002130	780	620	579	615	613	595	700	576	596	644	636	639	631.78	624	640	1.019	0.026	0.796841	0.999308	0.0043	0.0203	0.0117	0.0117	TRUE	0.1288
AGAP002131	1707	1507	1319	1253	1392	1255	1532	1399	1358	1313	1444	1347	1398.83	1430	1368	0.965	-0.052	0.581777	0.999308	0.0026	0.0178	0.0091	0.0091	TRUE	0.0539
AGAP002132	235	225	183	143	176	156	211	209	188	150	183	167	184.68	203	167	0.881	-0.183	0.110849	0.999308	0	0.0314	0.0174	0.0174	TRUE	0.1451
AGAP002133	145	142	144	140	128	132	130	132	148	147	133	142	138.56	137	141	1.017	0.024	0.838102	0.999308	0	0.0366	0.0187	0.0187	TRUE	0.0476
AGAP002134	242	67	182	156	146	90	217	62	187	163	151	97	146.38	155	137	0.967	-0.049	0.644719	0.999308	0.2172	0.0355	0.1049	0.1049	TRUE	1.505
AGAP002135	119	143	162	99	98	105	107	133	167	104	102	113	120.74	136	106	0.883	-0.18	0.1329	0.999308	0.02	0.0396	0.0308	0.0308	TRUE	0.3596
AGAP002136	948	1237	964	1011	1048	901	851	1149	992	1059	1087	967	1017.53	997	1038	1.029	0.041	0.702529	0.999308	0.0122	0.0186	0.0153	0.0153	TRUE	0.2116
AGAP002137	523	609	549	560	675	636	470	566	565	587	700	683	594.92	534	657	1.161	0.216	0.0444661	0.999308	0.0084	0.0206	0.0144	0.0144	TRUE	0.1922
AGAP002138	66	75	96	55	107	92	59	70	99	58	111	99	82.51	76	89	1.06	0.084	0.464314	0.999308	0.0775	0.0507	0.0617	0.0617	TRUE	0.7326
AGAP002139	71	110	88	73	83	96	64	102	91	76	86	103	87.01	86	88	1.016	0.023	0.847982	0.999308	0.0288	0.0489	0.0404	0.0404	TRUE	0.5193
AGAP002140	544	383	398	424	420	502	488	356	410	444	436	539	445.38	418	473	1.083	0.115	0.311633	0.999308	0.0167	0.0222	0.02	0.02	TRUE	0.2508
AGAP002141	3840	3704	3486	3531	3208	3250	3447	3440	3589	3699	3328	3488	3498.3	3492	3505	1.003	0.005	0.958218	0.999308	0.0014	0.0166	0.0074	0.0074	TRUE	0.0289
AGAP002142	560	582	443	459	433	502	503	540	456	481	449	539	494.65	500	490	0.985	-0.022	0.835774	0.999308	0.0057	0.0216	0.0135	0.0135	TRUE	0.0838
AGAP002143	24	28	22	38	28	22	22	26	23	40	29	24	27.11	24	31	1.076	0.106	0.316131	0.999308	0	0.1221	0.0762	0.0762	TRUE	0.8108
AGAP002144	765	749	602	661	594	540	687	696	620	692	616	580	648.35	668	629	0.957	-0.064	0.53467	0.999308	0.0044	0.0202	0.0119	0.0119	TRUE	0.0765
AGAP002145	1532	1211	1385	1480	1139	1195	1375	1125	1426	1550	1181	1282	1323.32	1309	1338	1.016	0.022	0.838775	0.999308	0.017	0.018	0.0175	0.0175	TRUE	0.2433
AGAP002146	120	103	138	138	146	114	108	96	142	145	151	122	127.3	115	139	1.106	0.146	0.222051	0.999308	0.0185	0.0384	0.0298	0.0298	TRUE	0.338
AGAP002147	147	162	168	126	142	131	132	150	173	132	147	141	145.87	152	140	0.954	-0.068	0.562234	0.999308	0.0049	0.0355	0.0214	0.0214	TRUE	0.1954
AGAP002149	6795	7461	6223	5440	6615	5620	6100	6928	6406	5699	6862	6031	6337.7	6478	6197	0.966	-0.051	0.602459	0.999308	0.0058	0.0162	0.0107	0.0107	TRUE	0.0974
AGAP002150	385	398	489	343	354	334	346	370	503	359	367	358	383.93	406	361	0.929	-0.105	0.359401	0.999308	0.0181	0.0233	0.021	0.021	TRUE	0.6144
AGAP002151	2496	2074	1578	1995	1603	1539	2241	1926	1624	2090	1663	1652	1865.9	1930	1802	0.954	-0.067	0.547245	0.999308	0.0214	0.0173	0.0194	0.0194	TRUE	0.2132
AGAP002152	73	79	80	59	39	52	66	73	82	62	40	56	63.22	74	53	0.869	-0.202	0.0864358	0.999308	0.0091	0.0614	0.0409	0.0409	TRUE	0.6257
AGAP002153	958	935	746	795	740	700	860	868	768	833	768	751	807.98	832	784	0.954	-0.068	0.491396	0.999308	0.0025	0.0193	0.0101	0.0101	TRUE	0.0456
AGAP002154	1125	1246	1065	1178	1108	958	1010	1157	1096	1234	1149	1028	1112.46	1088	1137	1.035	0.049	0.623444	0.999308	0.0056	0.0184	0.0114	0.0114	TRUE	0.0761
AGAP002155	3197	3385	3270	2914	2694	2480	2870	3143	3366	3053	2795	2661	2981.35	3126	2836	0.925	-0.112	0.246148	0.999308	0.0051	0.0167	0.0102	0.0102	TRUE	0.0707
AGAP002156	2912	4722	3569	3090	2887	3238	2614	4385	3674	3237	2995	3475	3396.6	3558	3236	0.943	-0.084	0.469376	0.999308	0.0319	0.0166	0.0255	0.0255	TRUE	0.2732
AGAP002157	2164	2175	2469	1965	2259	1896	1943	2020	2542	2058	2343	2035	2156.75	2168	2145	0.993	-0.011	0.920253	0.999308	0.0134	0.0171	0.0152	0.0152	TRUE	0.2799
AGAP002159	2856	2499	2858	2672	3044	2908	2564	2321	2942	2799	3158	3121	2817.33	2609	3026	1.12	0.163	0.109149	0.999308	0.0088	0.0168	0.0125	0.0125	TRUE	0.148
AGAP002161	1924	1595	1579	1498	1373	1245	1727	1481	1625	1569	1424	1336	1527.23	1611	1443	0.918	-0.124	0.211596	0.999308	0.0053	0.0177	0.011	0.011	TRUE	0.0672
AGAP002162	227	224	194	170	195	142	204	208	200	178	202	152	190.71	204	177	0.917	-0.126	0.275657	0.999308	0.0034	0.0309	0.0186	0.0186	TRUE	0.2186
AGAP002163	4	5	7	7	2	5	4	5	7	7	2	5	5.04	5	5	0.997	-0.004	0.949157	0.999308	0	0.5879	0.3672	0.3672	TRUE	0.4074
AGAP002164	5	9	4	4	4	0	4	8	4	4	4	0	4.22	5	3	0.966	-0.049	0.344121	0.999308	0.1179	0.6989	0.5385	0.5385	TRUE	1.3144
AGAP002165	61	91	68	38	45	43	55	85	70	40	47	46	56.98	70	44	0.836	-0.259	0.0267122	0.999308	0	0.0663	0.0445	0.0445	TRUE	0.402
AGAP002166	3129	3047	2665	2628	2769	2529	2809	2829	2743	2753	2872	2714	2786.87	2794	2780	0.996	-0.006	0.939925	0.999308	0.0002	0.0168	0.0066	0.0066	TRUE	0.0101
AGAP002167	3462	2919	2828	2845	2657	2661	3108	2711	2911	2980	2756	2856	2886.98	2910	2864	0.987	-0.019	0.835984	0.999308	0.0028	0.0168	0.0085	0.0085	TRUE	0.0452
AGAP002168	39	43	38	52	57	33	35	40	39	54	59	35	43.85	38	49	1.097	0.134	0.238996	0.999308	0	0.0815	0.0549	0.0549	TRUE	0.5205
AGAP002169	1614	1540	1413	1283	1361	1407	1449	1430	1455	1344	1412	1510	1433.22	1445	1422	0.987	-0.019	0.835592	0.999308	0.001	0.0178	0.008	0.008	TRUE	0.0335
AGAP002170	6321	6388	6848	6327	5732	6444	5675	5932	7049	6628	5946	6915	6357.53	6219	6496	1.034	0.048	0.634598	0.999308	0.0082	0.0162	0.0126	0.0126	TRUE	0.1522
AGAP002171	3351	2684	2667	2690	2508	2492	3008	2492	2745	2818	2602	2674	2723.33	2748	2698	0.985	-0.022	0.822479	0.999308	0.0049	0.0168	0.01	0.01	TRUE	0.0869
AGAP002172	55	64	52	34	45	41	49	59	54	36	47	44	48.11	54	42	0.906	-0.142	0.223901	0.999308	0	0.0757	0.0425	0.0425	TRUE	0.2901
AGAP002173	983	1035	955	793	964	717	883	961	983	831	1000	769	904.47	942	867	0.941	-0.088	0.408077	0.999308	0.0093	0.019	0.0141	0.0141	TRUE	0.1804
AGAP002174	485	426	322	346	420	306	435	396	331	362	436	328	381.5	387	375	0.98	-0.03	0.796394	0.999308	0.0171	0.0233	0.0203	0.0203	TRUE	0.207
AGAP002175	1452	1574	1203	1190	1370	1195	1304	1462	1238	1247	1421	1282	1325.61	1335	1317	0.99	-0.015	0.8783	0.999308	0.0053	0.018	0.011	0.011	TRUE	0.0865
AGAP002176	2453	2987	2861	2388	2347	2488	2202	2774	2945	2502	2435	2670	2587.87	2640	2536	0.971	-0.043	0.68398	0.999308	0.0122	0.0169	0.0144	0.0144	TRUE	0.2427
AGAP002177	514	377	382	352	362	392	461	350	393	369	376	421	394.95	401	389	0.977	-0.034	0.763194	0.999308	0.0101	0.0231	0.0166	0.0166	TRUE	0.216
AGAP002178	1422	1383	1268	1268	1185	1063	1277	1284	1305	1328	1229	1141	1260.74	1289	1233	0.965	-0.052	0.583285	0.999308	0.002	0.0181	0.009	0.009	TRUE	0.0565
AGAP002181	5919	5467	5426	4655	3891	5250	5314	5077	5586	4876	4036	5634	5087.11	5326	4849	0.934	-0.098	0.359387	0.999308	0.0133	0.0163	0.0155	0.0155	TRUE	0.2637
AGAP002182	16708	16519	14084	14741	14656	15251	15000	15339	14498	15442	15203	16367	15308.2	14946	15671	1.042	0.059	0.477311	0.999308	0.0011	0.016	0.0066	0.0066	TRUE	0.0214
AGAP002183	2124	2186	1784	1837	1878	1799	1907	2030	1836	1924	1948	1931	1929.38	1924	1934	1.004	0.006	0.944572	0.999308	0.0008	0.0173	0.0074	0.0074	TRUE	0.0274
AGAP002184	343	364	372	328	361	289	308	338	383	344	374	310	342.85	343	343	1	0	0.997966	0.999564	0.0075	0.0242	0.016	0.016	TRUE	0.1173
AGAP002185	1872	1706	1627	1805	1735	1566	1681	1584	1675	1891	1800	1681	1718.46	1647	1791	1.071	0.1	0.274731	0.999308	0.0017	0.0175	0.0082	0.0082	TRUE	0.0377
AGAP002186	10276	10974	9950	8594	9865	10876	9225	10190	10243	9003	10233	11672	10094.3	9886	10303	1.032	0.045	0.65593	0.999308	0.0087	0.0161	0.0128	0.0128	TRUE	0.1792
AGAP002188	0	3	1	4	2	1	0	3	1	4	2	1	1.86	1	2	1.016	0.023	0.539233	0.999308	0	1.5656	1.0805	1.0805	TRUE	0.9049
AGAP002189	11	5	2	4	7	5	10	5	2	4	7	5	5.57	6	5	1	0.001	0.993047	0.999308	0.1257	0.5334	0.3715	0.3715	TRUE	0.542
AGAP002190	3	1	1	0	1	2	3	1	1	0	1	2	1.31	2	1	0.993	-0.011	0.744777	0.999308	0	2.222	1.3168	1.3168	TRUE	0.3515
AGAP002191	2	2	1	0	2	1	2	2	1	0	2	1	1.3	2	1	0.992	-0.011	0.732835	0.999308	0	2.2234	1.2385	1.2385	TRUE	0.3048
AGAP002192	16749	16332	18209	16371	15586	16410	15037	15166	18744	17150	16167	17610	16645.7	16316	16976	1.031	0.044	0.658189	0.999308	0.0076	0.016	0.012	0.012	TRUE	0.1932
AGAP002193	1687	2064	1661	1527	1478	1400	1515	1917	1710	1600	1533	1502	1629.36	1714	1545	0.923	-0.115	0.253715	0.999308	0.0065	0.0175	0.0117	0.0117	TRUE	0.1609
AGAP002194	2395	2369	2703	2395	2056	2458	2150	2200	2782	2509	2133	2638	2401.98	2377	2427	1.015	0.021	0.846655	0.999308	0.016	0.017	0.0165	0.0165	TRUE	0.2578
AGAP002195	430	355	369	318	381	374	386	330	380	333	395	401	370.87	365	376	1.022	0.031	0.776631	0.999308	0.0062	0.0235	0.0149	0.0149	TRUE	0.1085
AGAP002196	140	94	149	127	148	119	126	87	153	133	154	128	130.1	122	138	1.062	0.086	0.469923	0.999308	0.0354	0.0379	0.0368	0.0368	TRUE	0.3875
AGAP002197	3	12	5	10	6	6	3	11	5	10	6	6	7.02	6	7	1.017	0.024	0.719068	0.999308	0.1356	0.4262	0.3108	0.3108	TRUE	0.6186
AGAP002198	6102	9509	5709	6309	3467	6543	5478	8830	5877	6609	3596	7022	6235.35	6728	5742	0.93	-0.105	0.377251	0.999308	0.0952	0.0162	0.0481	0.0481	TRUE	1.4974
AGAP002199	354	285	316	330	303	377	318	265	325	346	314	405	328.72	303	355	1.111	0.152	0.18028	0.999308	0.0114	0.0245	0.0182	0.0182	TRUE	0.2538
AGAP002200	226	192	203	206	148	191	203	178	209	216	154	205	194.07	197	192	0.984	-0.023	0.843029	0.999308	0.0138	0.0306	0.0231	0.0231	TRUE	0.3401
AGAP002202	12	7	7	13	5	6	11	7	7	14	5	6	8.29	8	8	1.003	0.004	0.953716	0.999308	0.0625	0.3634	0.2417	0.2417	TRUE	0.9253
AGAP002203	196	111	180	176	191	139	176	103	185	184	198	149	166	155	177	1.066	0.092	0.442606	0.999308	0.0521	0.0331	0.0412	0.0412	TRUE	1.0551
AGAP002204	46	22	41	32	38	46	41	20	42	34	39	49	37.71	34	41	1.046	0.065	0.541412	0.999308	0.0636	0.0922	0.081	0.081	TRUE	1.1475
AGAP002205	397	336	475	370	359	459	356	312	489	388	372	493	401.66	386	418	1.046	0.065	0.582118	0.999308	0.0362	0.023	0.0289	0.0289	TRUE	0.5282
AGAP002206	86	77	79	85	103	104	77	72	81	89	107	112	89.59	77	103	1.163	0.218	0.0683839	0.999308	0	0.0479	0.0268	0.0268	TRUE	0.196
AGAP002207	47	38	67	43	34	54	42	35	69	45	35	58	47.45	49	46	0.984	-0.024	0.8282	0.999308	0.0718	0.0765	0.0746	0.0746	TRUE	0.8223
AGAP002208	0	0	0	0	0	0	0	0	0	0	0	0	0	0	0	NA	NA	NA	NA	NA	NA	NA	NA	NA	NA
AGAP002209	0	0	0	1	0	0	0	0	0	1	0	0	0.17	0	0	1.003	0.004	0.785745	0.999308	0	16.5167	10	10	TRUE	0.8616
AGAP002210	1	2	0	0	0	0	1	2	0	0	0	0	0.46	1	0	0.991	-0.013	0.428655	0.999308	0	6.2902	6.0686	6.0686	TRUE	0.3946
AGAP002211	0	0	1	3	3	0	0	0	1	3	3	0	1.21	0	2	1.021	0.029	0.293307	0.999308	0	2.3889	2.0949	2.0949	TRUE	1.0654
AGAP002212	54	67	58	59	45	35	48	62	60	62	47	38	52.74	57	49	0.944	-0.083	0.47533	0.999308	0.0182	0.0704	0.0496	0.0496	TRUE	0.4177
AGAP002214	1644	1297	1223	1341	1247	1149	1476	1204	1259	1405	1294	1233	1311.77	1313	1311	0.998	-0.002	0.981587	0.999308	0.0073	0.018	0.0122	0.0122	TRUE	0.1429
AGAP002215	2448	2951	2417	2210	2311	2065	2198	2740	2488	2315	2397	2216	2392.41	2475	2309	0.947	-0.078	0.429731	0.999308	0.0062	0.017	0.0111	0.0111	TRUE	0.124
AGAP002216	357	266	253	324	287	263	321	247	260	339	298	282	291.22	276	306	1.07	0.098	0.390186	0.999308	0.011	0.0257	0.0186	0.0186	TRUE	0.1722
AGAP002217	557	554	675	610	575	585	500	514	695	639	596	628	595.43	570	621	1.06	0.084	0.451973	0.999308	0.016	0.0206	0.0184	0.0184	TRUE	0.3651
AGAP002218	1430	1211	1261	1207	1305	1215	1284	1125	1298	1264	1354	1304	1271.4	1236	1307	1.046	0.065	0.494439	0.999308	0.003	0.018	0.0095	0.0095	TRUE	0.0831
AGAP002219	1682	1618	1353	1233	1246	1327	1510	1502	1393	1292	1292	1424	1402.25	1468	1336	0.926	-0.111	0.230925	0.999308	0.0018	0.0178	0.0086	0.0086	TRUE	0.0293
AGAP002220	245	152	163	200	167	186	220	141	168	210	173	200	185.21	176	194	1.054	0.076	0.525119	0.999308	0.025	0.0313	0.0285	0.0285	TRUE	0.4109
AGAP002221	1036	940	881	915	914	816	930	873	907	959	948	876	915.36	903	928	1.022	0.031	0.742138	0.999308	0.0006	0.0189	0.0086	0.0086	TRUE	0.0259
AGAP002222	811	835	673	708	689	655	728	775	693	742	715	703	725.92	732	720	0.986	-0.02	0.83784	0.999308	0	0.0197	0.0092	0.0092	TRUE	0.0337
AGAP002223	1130	1187	867	909	982	906	1014	1102	892	952	1019	972	992.06	1003	981	0.983	-0.025	0.804468	0.999308	0.0052	0.0187	0.0114	0.0114	TRUE	0.1057
AGAP002224	1271	1032	1055	1001	882	796	1141	958	1086	1049	915	854	1000.52	1062	939	0.913	-0.131	0.209042	0.999308	0.008	0.0187	0.0133	0.0133	TRUE	0.1003
AGAP002226	54	55	65	50	42	36	48	51	67	52	44	39	50.17	55	45	0.923	-0.115	0.320502	0.999308	0	0.0732	0.0466	0.0466	TRUE	0.4877
AGAP002227	1587	1606	1309	1450	1357	1610	1425	1491	1347	1519	1408	1728	1486.32	1421	1552	1.07	0.098	0.326824	0.999308	0.0058	0.0177	0.0113	0.0113	TRUE	0.143
AGAP002228	238	254	225	188	256	183	214	236	232	197	266	196	223.34	227	220	0.98	-0.029	0.801854	0.999308	0.0121	0.0287	0.021	0.021	TRUE	0.3412
AGAP002229	137	151	187	131	152	117	123	140	192	137	158	126	146.03	152	140	0.96	-0.058	0.626228	0.999308	0.0275	0.0355	0.0319	0.0319	TRUE	0.6704
AGAP002231	0	1	0	0	0	0	0	1	0	0	0	0	0.15	0	0	0.998	-0.003	0.841821	0.999308	0	18.6307	10	10	TRUE	0.701
AGAP002232	268	306	235	250	246	196	241	284	242	262	255	210	249.01	256	242	0.966	-0.049	0.663837	0.999308	0.0073	0.0273	0.0179	0.0179	TRUE	0.1661
AGAP002233	47	67	65	54	43	28	42	62	67	57	45	30	50.42	57	44	0.918	-0.124	0.270073	0.999308	0.0542	0.0729	0.0655	0.0655	TRUE	0.4468
AGAP002234	3	0	0	3	1	1	3	0	0	3	1	1	1.32	1	2	1.01	0.015	0.622276	0.999308	0.7063	2.1911	1.7246	1.7246	TRUE	0.8415
AGAP002235	676	620	577	523	609	551	607	576	594	548	632	591	591.25	592	590	0.998	-0.004	0.971356	0.999308	0.0011	0.0207	0.0102	0.0102	TRUE	0.0469
AGAP002236	818	1149	874	770	854	745	734	1067	900	807	886	799	865.5	900	831	0.947	-0.078	0.482934	0.999308	0.0168	0.0191	0.0185	0.0185	TRUE	0.2034
AGAP002238	1215	1401	1321	1093	1211	1183	1091	1301	1360	1145	1256	1270	1237.05	1251	1224	0.984	-0.024	0.818265	0.999308	0.0075	0.0181	0.0124	0.0124	TRUE	0.1454
AGAP002239	837	729	676	628	794	725	751	677	696	658	824	778	730.63	708	753	1.047	0.066	0.527932	0.999308	0.0068	0.0197	0.0129	0.0129	TRUE	0.1297
AGAP002240	413	395	260	293	383	348	371	367	268	307	397	373	347.15	335	359	1.043	0.061	0.601773	0.999308	0.022	0.0241	0.0231	0.0231	TRUE	0.3867
AGAP002241	415	301	293	309	311	236	373	280	302	324	323	253	308.88	318	300	0.964	-0.053	0.648534	0.999308	0.0177	0.0251	0.0216	0.0216	TRUE	0.3013
AGAP002242	837	817	619	717	690	639	751	759	637	751	716	686	716.65	716	718	1.002	0.002	0.982421	0.999308	0.0043	0.0198	0.0115	0.0115	TRUE	0.1084
AGAP002243	2037	2127	1794	1818	2114	1994	1829	1975	1847	1904	2193	2140	1981.3	1884	2079	1.083	0.115	0.218035	0.999308	0.0029	0.0172	0.0091	0.0091	TRUE	0.0527
AGAP002244	0	0	0	0	0	0	0	0	0	0	0	0	0	0	0	NA	NA	NA	NA	NA	NA	NA	NA	NA	NA
AGAP002245	22961	21016	25579	20891	21405	22512	20614	19515	26331	21885	22204	24159	22451.2	22153	22749	1.02	0.028	0.791625	0.999308	0.012	0.0159	0.0151	0.0151	TRUE	0.3182
AGAP002246	1491	1455	1217	1278	1173	1019	1339	1351	1253	1339	1217	1094	1265.26	1314	1217	0.942	-0.087	0.381115	0.999308	0.0047	0.0181	0.0109	0.0109	TRUE	0.1082
AGAP002247	1215	1022	841	1000	875	822	1091	949	866	1048	908	882	957.15	969	946	0.983	-0.025	0.811766	0.999308	0.0101	0.0188	0.0143	0.0143	TRUE	0.1549
AGAP002248	213	125	172	152	128	96	191	116	177	159	133	103	146.56	161	132	0.911	-0.134	0.259195	0.999308	0.0502	0.0354	0.0418	0.0418	TRUE	0.3784
AGAP002250	831	766	900	788	632	708	746	711	926	825	656	760	770.78	794	747	0.959	-0.061	0.583256	0.999308	0.0155	0.0195	0.0175	0.0175	TRUE	0.2835
AGAP002251	3759	3215	2882	2857	2764	2687	3375	2985	2967	2993	2867	2884	3011.74	3109	2915	0.948	-0.077	0.396877	0.999308	0.0025	0.0167	0.0084	0.0084	TRUE	0.0782
AGAP002252	657	665	619	601	515	579	590	618	637	630	534	621	604.95	615	595	0.975	-0.036	0.725612	0.999308	0.003	0.0205	0.0113	0.0113	TRUE	0.1008
AGAP002253	3738	4501	3578	3604	3897	3745	3356	4180	3683	3775	4042	4019	3842.57	3740	3945	1.043	0.061	0.534483	0.999308	0.0059	0.0165	0.0109	0.0109	TRUE	0.1155
AGAP002254	49	51	41	45	47	46	44	47	42	47	49	49	46.47	44	48	1.034	0.049	0.678771	0.999308	0	0.0778	0.0393	0.0393	TRUE	0.0325
AGAP002255	118	128	99	96	130	108	106	119	102	101	135	116	113	109	117	1.04	0.057	0.633084	0.999308	0.0049	0.0413	0.0255	0.0255	TRUE	0.224
AGAP002256	338	272	216	285	227	202	303	253	222	299	235	217	254.86	259	250	0.979	-0.031	0.790643	0.999308	0.0224	0.0271	0.0249	0.0249	TRUE	0.2869
AGAP002257	555	524	445	477	374	395	498	487	458	500	388	424	459.08	481	437	0.934	-0.098	0.362708	0.999308	0.0068	0.0221	0.0144	0.0144	TRUE	0.1432
AGAP002258	988	900	718	771	784	713	887	836	739	808	813	765	807.99	821	795	0.976	-0.035	0.724051	0.999308	0.0036	0.0193	0.0108	0.0108	TRUE	0.0833
AGAP002259	107	61	105	105	63	57	96	57	108	110	65	61	82.88	87	79	0.968	-0.047	0.677905	0.999308	0.0949	0.0505	0.0688	0.0688	TRUE	0.87
AGAP002260	612	574	500	486	474	493	549	533	515	509	492	529	521.17	532	510	0.967	-0.049	0.619442	0.999308	0	0.0213	0.0095	0.0095	TRUE	0.0146
AGAP002261	285	300	230	207	235	200	256	279	237	217	244	215	241.07	257	225	0.913	-0.131	0.242042	0.999308	0	0.0277	0.0153	0.0153	TRUE	0.0969
AGAP002262	424	522	435	424	414	406	381	485	448	444	429	436	437.08	438	436	0.998	-0.003	0.979621	0.999308	0.0057	0.0224	0.0138	0.0138	TRUE	0.1526
AGAP002263	5782	6784	5669	5561	5227	7263	5191	6300	5836	5825	5422	7794	6061.33	5776	6347	1.066	0.092	0.413065	0.999308	0.0234	0.0163	0.0198	0.0198	TRUE	0.569
AGAP002264	1145	1098	1034	909	981	1036	1028	1020	1064	952	1018	1112	1032.26	1037	1027	0.992	-0.011	0.906647	0.999308	0.0022	0.0186	0.0094	0.0094	TRUE	0.0602
AGAP002265	4936	4632	3987	4279	4447	3466	4431	4301	4104	4483	4613	3720	4275.3	4279	4272	0.999	-0.002	0.984356	0.999308	0.0071	0.0165	0.0113	0.0113	TRUE	0.156
AGAP002266	1217	1473	1176	1182	1287	1281	1093	1368	1211	1238	1335	1375	1269.82	1224	1316	1.057	0.08	0.43226	0.999308	0.0066	0.018	0.0121	0.0121	TRUE	0.1222
AGAP002268	5973	5447	6121	5715	5422	4808	5362	5058	6301	5987	5624	5160	5582.03	5574	5590	1.002	0.003	0.973606	0.999308	0.0091	0.0163	0.0124	0.0124	TRUE	0.1577
AGAP002269	412	385	354	332	364	362	370	358	364	348	378	388	367.61	364	371	1.015	0.022	0.835456	0.999308	0	0.0236	0.0111	0.0111	TRUE	0.0325
AGAP002270	3201	1835	1291	1467	1807	1531	2874	1704	1329	1537	1874	1643	1826.81	1969	1685	0.928	-0.108	0.367707	0.999308	0.0881	0.0174	0.0444	0.0444	TRUE	1.1759
AGAP002272	1235	1334	1399	1252	1244	1214	1109	1239	1440	1312	1290	1303	1282.06	1263	1302	1.024	0.034	0.744319	0.999308	0.0079	0.018	0.0126	0.0126	TRUE	0.1703
AGAP002273	0	0	0	0	0	0	0	0	0	0	0	0	0	0	0	NA	NA	NA	NA	NA	NA	NA	NA	NA	NA
AGAP002274	2823	2990	3591	2505	2696	2921	2534	2777	3697	2624	2797	3135	2927.15	3003	2852	0.966	-0.05	0.659913	0.999308	0.0212	0.0168	0.0201	0.0201	TRUE	0.5422
AGAP002275	1	0	1	1	0	5	1	0	1	1	0	5	1.39	1	2	1.018	0.025	0.400508	0.999308	1.1874	2.0883	1.7792	1.7792	TRUE	2.5483
AGAP002276	473	414	315	357	296	325	425	384	324	374	307	349	360.52	378	343	0.938	-0.093	0.408488	0.999308	0.0113	0.0238	0.0177	0.0177	TRUE	0.1783
AGAP002277	2216	1925	1758	1770	1640	1787	1989	1788	1810	1854	1701	1918	1843.3	1862	1824	0.983	-0.024	0.796972	0.999308	0.0031	0.0173	0.0091	0.0091	TRUE	0.0461
AGAP002278	5336	5564	5256	5271	3714	5861	4790	5167	5411	5522	3853	6290	5171.95	5123	5222	1.012	0.017	0.88024	0.999308	0.0323	0.0163	0.0239	0.0239	TRUE	0.5615
AGAP002279	121	182	106	69	236	79	109	169	109	72	245	85	131.44	129	134	1.01	0.014	0.894103	0.999308	0.247	0.0377	0.1177	0.1177	TRUE	5.7174
AGAP002280	673	545	508	536	471	484	604	506	523	561	489	519	533.78	544	523	0.971	-0.043	0.685851	0.999308	0.0053	0.0212	0.0129	0.0129	TRUE	0.1213
AGAP002281	591	642	545	443	513	432	531	596	561	464	532	464	524.6	563	487	0.897	-0.157	0.128271	0.999308	0.0029	0.0213	0.0117	0.0117	TRUE	0.0558
AGAP002282	814	976	1029	877	897	847	731	906	1059	919	930	909	909.08	899	919	1.016	0.023	0.835538	0.999308	0.0161	0.0189	0.0175	0.0175	TRUE	0.235
AGAP002283	1198	1113	1020	1019	1059	1039	1076	1034	1050	1067	1099	1115	1073.34	1053	1094	1.032	0.045	0.6124	0.999308	0	0.0185	0.0074	0.0074	TRUE	0.0047
AGAP002284	5399	4741	3918	4375	4189	3706	4847	4402	4033	4583	4345	3977	4364.7	4427	4302	0.978	-0.033	0.736991	0.999308	0.0065	0.0164	0.0109	0.0109	TRUE	0.0898
AGAP002285	673	671	618	594	663	689	604	623	636	622	688	739	652.14	621	683	1.076	0.106	0.292162	0.999308	0.0025	0.0202	0.0107	0.0107	TRUE	0.0798
AGAP002286	538	469	430	485	561	511	483	436	443	508	582	548	499.92	454	546	1.15	0.202	0.0489561	0.999308	0.002	0.0215	0.0113	0.0113	TRUE	0.0719
AGAP002287	804	815	678	679	727	572	722	757	698	711	754	614	709.3	726	693	0.966	-0.05	0.627228	0.999308	0.0047	0.0198	0.0119	0.0119	TRUE	0.1282
AGAP002288	309	420	332	335	313	289	277	390	342	351	325	310	332.49	336	329	0.985	-0.022	0.84974	0.999308	0.0138	0.0244	0.0193	0.0193	TRUE	0.263
AGAP002289	1123	1009	1018	919	922	981	1008	937	1048	963	956	1053	994.16	998	991	0.994	-0.008	0.932684	0.999308	0.002	0.0187	0.0094	0.0094	TRUE	0.035
AGAP002290	1027	904	709	741	726	703	922	839	730	776	753	754	795.84	830	761	0.936	-0.095	0.355522	0.999308	0.0059	0.0194	0.0122	0.0122	TRUE	0.1362
AGAP002291	2121	1806	1838	1809	2024	1621	1904	1677	1892	1895	2100	1740	1867.9	1824	1912	1.037	0.052	0.599458	0.999308	0.0064	0.0173	0.0113	0.0113	TRUE	0.1004
[truncated: 11,109 more rows]
